# Supplementary material for: Leveraging large-scale multi-omics evidences to identify therapeutic targets from genome-wide association studies
Source: BMC Genomics. 2024 Nov 19;25:1111. doi: 10.1186/s12864-024-10971-2 (PMC11577829; doi:10.1186/s12864-024-10971-2)
Supplement: Supplementary file 2 — Additional file 2: Table S1. Enrichment of gold standard genes by feature and GWAS study source. Table S2. Precision and recall of different features to recover gold standard genes. Table S3. Genes with predicted gain or loss of function variants (P<1x10-6). Table S4. Genes with overrepresented disease categories of GWAS in which they are prioritized as causal. Table S5. Genes with overrepresented cell-type colocalizing QTL with GWAS in which they are prioritized as causal. Table S6. Significantly enriched colocalizing QTL cell types and tissues in disease GWAS categories, after grouping similar tissues and cell-types together. Table S7. Significantly enriched colocalizing QTL cell types and tissues in disease GWAS categories, treating each eQTL dataset separately. Table S8. Enrichment of prioritized genes by feature across clinical trial phases and approved drugs. Table S9. Enrichment of prioritized genes by rank across clinical trial phases and approved drugs. Table S10. Putative causal association between diseases and IL6, IL6ST, or IL6R. [file 12864_2024_10971_MOESM2_ESM.xlsx]

## Sheet: Table S1
Table S1. Enrichment of gold standard genes by feature and GWAS study source
Study ID	Feature	Odds Ratio	P-value	Lower bound of 95% Confidence interval	Upper bound of 95% Confidence interval
FinnGen (R10)	coloc PP.H4 > 30%	6.59316	1.46752e-10	3.60775	12.1858
FinnGen-UKB-EST (Meta-Analysis)	coloc PP.H4 > 30%	5.73288	9.03922e-10	3.19837	10.3655
UKB EUR (ICD10)	coloc PP.H4 > 30%	4.0658	0.000239315	1.81816	9.15906
UKB EUR (Phecode)	coloc PP.H4 > 30%	4.07162	3.05313e-07	2.31005	7.21342
All	coloc PP.H4 > 30%	5.28219	1.5128e-28	3.91447	7.14059
FinnGen (R10)	coloc PP.H4 > 80%	7.6168	1.65458e-08	3.7736	15.0238
FinnGen-UKB-EST (Meta-Analysis)	coloc PP.H4 > 80%	7.4465	2.06175e-09	3.86863	14.0967
UKB EUR (ICD10)	coloc PP.H4 > 80%	7.35148	6.06477e-06	2.94301	18.3483
UKB EUR (Phecode)	coloc PP.H4 > 80%	5.52541	2.16017e-07	2.84103	10.6297
All	coloc PP.H4 > 80%	7.10788	5.45311e-28	5.0598	9.94871
FinnGen (R10)	coloc PP.H4 > 95%	12.9196	2.73782e-10	5.88366	27.9975
FinnGen-UKB-EST (Meta-Analysis)	coloc PP.H4 > 95%	16.7611	4.34547e-12	7.58206	36.967
UKB EUR (ICD10)	coloc PP.H4 > 95%	15.5983	2.00713e-05	3.87644	75.6396
UKB EUR (Phecode)	coloc PP.H4 > 95%	11.6853	6.3026e-08	4.56676	31.0429
All	coloc PP.H4 > 95%	13.2976	3.63171e-31	8.68368	20.3781
FinnGen (R10)	Coloc > 2 tissues/cell-types	14.6104	1.38471e-08	5.7916	36.399
FinnGen-UKB-EST (Meta-Analysis)	Coloc > 2 tissues/cell-types	12.067	1.97458e-07	4.73393	29.9499
UKB EUR (ICD10)	Coloc > 2 tissues/cell-types	10.9327	0.000635255	2.4307	55.9395
UKB EUR (Phecode)	Coloc > 2 tissues/cell-types	8.64352	2.29378e-05	3.01435	25.204
All	Coloc > 2 tissues/cell-types	11.4993	2.16565e-21	7.03999	18.7508
FinnGen (R10)	Lead predicted pathogenic	Inf	1.22725e-06	13.2477	Inf
FinnGen-UKB-EST (Meta-Analysis)	Lead predicted pathogenic	Inf	7.7544e-08	17.25	Inf
UKB EUR (ICD10)	Lead predicted pathogenic	35.3941	0.000206921	3.78405	1707.31
UKB EUR (Phecode)	Lead predicted pathogenic	Inf	5.02079e-08	12.6521	Inf
All	Lead predicted pathogenic	278.149	3.27594e-25	44.8609	10611.6
FinnGen (R10)	Predicted pathogenic	45.9616	1.76036e-14	15.8421	152.132
FinnGen-UKB-EST (Meta-Analysis)	Predicted pathogenic	41.2037	2.65586e-13	14.0739	137.365
UKB EUR (ICD10)	Predicted pathogenic	36.4472	2.49056e-09	8.98643	215.56
UKB EUR (Phecode)	Predicted pathogenic	33.8614	1.38152e-15	12.4211	108.116
All	Predicted pathogenic	42.4669	2.90903e-51	24.7321	75.4309
FinnGen (R10)	Lead missense or high impact	Inf	1.22725e-06	13.2477	Inf
FinnGen-UKB-EST (Meta-Analysis)	Lead missense or high impact	Inf	4.7663e-09	21.4776	Inf
UKB EUR (ICD10)	Lead missense or high impact	35.3941	0.000206921	3.78405	1707.31
UKB EUR (Phecode)	Lead missense or high impact	Inf	5.75505e-09	14.8642	Inf
All	Lead missense or high impact	304.511	2.20051e-27	49.4575	11489.6
FinnGen (R10)	Missense or high impact	50.2501	1.22819e-15	17.5177	165.467
FinnGen-UKB-EST (Meta-Analysis)	Missense or high impact	49.4938	8.38007e-14	15.9614	183.691
UKB EUR (ICD10)	Missense or high impact	46.4043	3.29417e-11	11.7164	270.769
UKB EUR (Phecode)	Missense or high impact	40.2655	9.94648e-20	15.8173	117.246
All	Missense or high impact	50.4843	6.82231e-60	29.6642	89.3595
FinnGen (R10)	Lead SNP ABC	3.33043	0.00332171	1.40673	7.2533
FinnGen-UKB-EST (Meta-Analysis)	Lead SNP ABC	4.0436	0.000350057	1.82672	8.40955
UKB EUR (ICD10)	Lead SNP ABC	2.01453	0.120862	0.718634	5.15528
UKB EUR (Phecode)	Lead SNP ABC	2.8355	0.00287761	1.36153	5.67145
All	Lead SNP ABC	3.30423	4.2656e-09	2.23898	4.81004
FinnGen (R10)	Significant SNP ABC	7.1006	2.57817e-11	3.87897	13.1815
FinnGen-UKB-EST (Meta-Analysis)	Significant SNP ABC	7.66827	5.93739e-12	4.22969	13.9599
UKB EUR (ICD10)	Significant SNP ABC	2.44706	0.0181089	1.10318	5.688
UKB EUR (Phecode)	Significant SNP ABC	2.3063	0.00211994	1.31757	4.10557
All	Significant SNP ABC	4.879	6.20808e-27	3.61821	6.60256
FinnGen (R10)	Lead SNP ABCmax	18.5375	0.000124973	3.85967	96.5053
FinnGen-UKB-EST (Meta-Analysis)	Lead SNP ABCmax	35.743	4.86028e-07	7.87598	220.178
UKB EUR (ICD10)	Lead SNP ABCmax	10.5208	0.000253232	2.67311	45.0921
UKB EUR (Phecode)	Lead SNP ABCmax	8.64352	2.29378e-05	3.01435	25.204
All	Lead SNP ABCmax	16.3188	5.4815e-19	8.79813	30.7716
FinnGen (R10)	Significant SNP ABCmax	16.4523	3.18068e-16	8.37913	32.4326
FinnGen-UKB-EST (Meta-Analysis)	Significant SNP ABCmax	15.9846	4.29713e-14	7.82788	32.598
UKB EUR (ICD10)	Significant SNP ABCmax	9.51107	2.97773e-08	4.05176	22.8257
UKB EUR (Phecode)	Significant SNP ABCmax	7.3354	2.70628e-11	3.99571	13.5082
All	Significant SNP ABCmax	12.5055	1.70207e-48	8.95779	17.4654
FinnGen (R10)	MR	6.41978	0.00176404	1.6576	54.9579
FinnGen-UKB-EST (Meta-Analysis)	MR	Inf	2.88683e-05	3.26183	Inf
UKB EUR (ICD10)	MR	1.7899	0.181888	0.744874	4.7874
UKB EUR (Phecode)	MR	2.71957	0.00292957	1.35859	5.93291
All	MR	2.84138	7.7811e-07	1.78429	4.74627
FinnGen (R10)	MR > 2 instruments	1.32766	0.390042	0.651129	2.56324
FinnGen-UKB-EST (Meta-Analysis)	MR > 2 instruments	1.41887	0.249683	0.725793	2.65388
UKB EUR (ICD10)	MR > 2 instruments	1.2156	0.759489	0.284399	3.95306
UKB EUR (Phecode)	MR > 2 instruments	0.874134	1	0.292427	2.1758
All	MR > 2 instruments	1.07849	0.707258	0.732019	1.55822
FinnGen (R10)	MR pQTL	1.97135	0.432504	0.0430024	15.802
FinnGen-UKB-EST (Meta-Analysis)	MR pQTL	4.00403	0.120444	0.396972	21.6964
UKB EUR (Phecode)	MR pQTL	3.41833	0.338439	0.0572787	66.615
All	MR pQTL	2.46032	0.10706	0.596804	7.63991
FinnGen (R10)	Nearest gene	39.287	1.13194e-25	19.0876	82.9708
FinnGen-UKB-EST (Meta-Analysis)	Nearest gene	37.9736	2.7456e-26	18.803	78.6136
UKB EUR (ICD10)	Nearest gene	12.3582	3.64593e-09	5.04633	31.1011
UKB EUR (Phecode)	Nearest gene	20.4506	8.04903e-22	10.5394	40.6336
All	Nearest gene	28.4923	3.42142e-81	19.9694	40.8907

## Sheet: Table S2
Table S2. Precision and recall of different features to recover gold standard genes
Study ID	Feature	Recall	Precision	F1 score
UKB EUR (ICD10)	Highest rank in locus	0.771429	0.710526	0.739726
UKB EUR (Phecode)	Highest rank in locus	0.727273	0.676056	0.70073
FinnGen (R10)	Highest rank in locus	0.654545	0.654545	0.654545
FinnGen-UKB-EST (Meta-Analysis)	Highest rank in locus	0.655172	0.612903	0.633333
UKB EUR (Phecode)	Nearest gene	0.560606	0.587302	0.573643
FinnGen (R10)	Nearest gene	0.545455	0.576923	0.560748
FinnGen-UKB-EST (Meta-Analysis)	Nearest gene	0.534483	0.574074	0.553571
UKB EUR (ICD10)	Missense or high impact	0.4	0.823529	0.538462
UKB EUR (ICD10)	High rank	0.428571	0.714286	0.535714
UKB EUR (Phecode)	Missense or high impact	0.393939	0.787879	0.525253
UKB EUR (ICD10)	Nearest gene	0.514286	0.514286	0.514286
UKB EUR (ICD10)	Significant SNP ABCmax	0.542857	0.44186	0.487179
UKB EUR (ICD10)	Predicted pathogenic	0.342857	0.8	0.48
FinnGen-UKB-EST (Meta-Analysis)	High rank	0.362069	0.7	0.477273
FinnGen (R10)	High rank	0.363636	0.689655	0.47619
UKB EUR (Phecode)	High rank	0.348485	0.657143	0.455446
UKB EUR (Phecode)	Predicted pathogenic	0.318182	0.777778	0.451613
FinnGen (R10)	Significant SNP ABCmax	0.454545	0.409836	0.431034
UKB EUR (Phecode)	Significant SNP ABCmax	0.469697	0.392405	0.427586
UKB EUR (ICD10)	coloc PP.H4 > 80%	0.4	0.4375	0.41791
FinnGen (R10)	Missense or high impact	0.290909	0.727273	0.415584
FinnGen-UKB-EST (Meta-Analysis)	Significant SNP ABCmax	0.362069	0.4375	0.396226
FinnGen (R10)	Predicted pathogenic	0.272727	0.714286	0.394737
UKB EUR (ICD10)	coloc PP.H4 > 30%	0.514286	0.285714	0.367347
FinnGen-UKB-EST (Meta-Analysis)	Missense or high impact	0.241379	0.736842	0.363636
FinnGen-UKB-EST (Meta-Analysis)	coloc PP.H4 > 95%	0.293103	0.472222	0.361702
FinnGen-UKB-EST (Meta-Analysis)	Predicted pathogenic	0.241379	0.7	0.358974
UKB EUR (Phecode)	coloc PP.H4 > 30%	0.530303	0.265152	0.353535
UKB EUR (Phecode)	coloc PP.H4 > 80%	0.333333	0.372881	0.352
FinnGen (R10)	coloc PP.H4 > 95%	0.290909	0.410256	0.340426
UKB EUR (ICD10)	coloc PP.H4 > 95%	0.228571	0.666667	0.340426
FinnGen-UKB-EST (Meta-Analysis)	Significant SNP ABC	0.517241	0.23622	0.324324
FinnGen-UKB-EST (Meta-Analysis)	coloc PP.H4 > 80%	0.362069	0.272727	0.311111
UKB EUR (Phecode)	coloc PP.H4 > 95%	0.212121	0.583333	0.311111
FinnGen (R10)	coloc PP.H4 > 80%	0.327273	0.285714	0.305085
FinnGen (R10)	Significant SNP ABC	0.581818	0.206452	0.304762
UKB EUR (ICD10)	Significant SNP ABC	0.657143	0.193277	0.298701
UKB EUR (ICD10)	Lead SNP ABCmax	0.2	0.583333	0.297872
FinnGen (R10)	coloc PP.H4 > 30%	0.563636	0.201299	0.296651
FinnGen (R10)	Coloc > 2 tissues/cell-types	0.218182	0.461538	0.296296
UKB EUR (Phecode)	Significant SNP ABC	0.621212	0.180617	0.279863
FinnGen-UKB-EST (Meta-Analysis)	coloc PP.H4 > 30%	0.551724	0.186047	0.278261
UKB EUR (Phecode)	MR	0.833333	0.15942	0.26764
UKB EUR (ICD10)	Coloc > 2 tissues/cell-types	0.171429	0.6	0.266667
UKB EUR (ICD10)	MR	0.771429	0.158824	0.263415
FinnGen-UKB-EST (Meta-Analysis)	Coloc > 2 tissues/cell-types	0.189655	0.423077	0.261905
UKB EUR (Phecode)	Lead SNP ABC	0.227273	0.263158	0.243902
UKB EUR (ICD10)	Lead missense or high impact	0.142857	0.833333	0.243902
UKB EUR (ICD10)	Lead predicted pathogenic	0.142857	0.833333	0.243902
UKB EUR (Phecode)	Lead missense or high impact	0.136364	1	0.24
UKB EUR (Phecode)	Lead SNP ABCmax	0.151515	0.526316	0.235294
UKB EUR (Phecode)	Coloc > 2 tissues/cell-types	0.151515	0.526316	0.235294
UKB EUR (ICD10)	Lead SNP ABC	0.228571	0.222222	0.225352
UKB EUR (Phecode)	Lead predicted pathogenic	0.121212	1	0.216216
FinnGen-UKB-EST (Meta-Analysis)	Lead missense or high impact	0.12069	1	0.215385
FinnGen-UKB-EST (Meta-Analysis)	Lead SNP ABCmax	0.12069	0.7	0.205882
FinnGen-UKB-EST (Meta-Analysis)	Lead SNP ABC	0.206897	0.2	0.20339
FinnGen-UKB-EST (Meta-Analysis)	Lead predicted pathogenic	0.103448	1	0.1875
FinnGen (R10)	Lead SNP ABC	0.181818	0.175439	0.178571
FinnGen (R10)	Lead missense or high impact	0.0909091	1	0.166667
FinnGen (R10)	Lead predicted pathogenic	0.0909091	1	0.166667
FinnGen (R10)	Lead SNP ABCmax	0.0909091	0.555556	0.15625
FinnGen-UKB-EST (Meta-Analysis)	MR	1	0.0816901	0.151042
FinnGen (R10)	MR	0.963636	0.0804249	0.148459
UKB EUR (ICD10)	MR > 2 instruments	0.114286	0.16	0.133333
FinnGen-UKB-EST (Meta-Analysis)	MR > 2 instruments	0.275862	0.0869565	0.132231
FinnGen (R10)	MR > 2 instruments	0.254545	0.0833333	0.125561
UKB EUR (Phecode)	MR > 2 instruments	0.0909091	0.115385	0.101695
FinnGen-UKB-EST (Meta-Analysis)	MR pQTL	0.0344828	0.222222	0.0597015
FinnGen (R10)	MR pQTL	0.0181818	0.125	0.031746
UKB EUR (Phecode)	MR pQTL	0.0151515	0.333333	0.0289855
UKB EUR (ICD10)	MR pQTL	0	0	NaN

## Sheet: Table S3
Table S3. Genes with predicted gain or loss of function variants (P<1e-6)
Symbol	Study ID	Phenotype	Phenotype description	Sample size	Lead variant	Chromosome	Position	Beta	Standard error	Effect allele frequency	P-value	Effect allele	Other allele	Locus	Risk allele frequency	Odds ratio (risk allele)	HGMD disease mutation	HGMD example disease
TRAF3IP2	FinnGen (R10)	M13_PSORIARTH	Psoriatic arthropathies	266381	rs33980500	6	111913262	0.213676	0.0436786	0.0721077	9.98114e-07	T	C	6_111663262_112163262	0.0721077	1.23822	TRUE	Discoid lupus erythematosus and folliculitis decalvans
CDRT15	UKB EUR (ICD10)	icd10_S42-both_sexes	S42 Fracture of shoulder and upper arm	420531	rs11867613	17	14139300	37.94	7.754	0.000111741	9.952e-07	G	A	17_13889300_14389300	0.000111741	3.00008e+16	FALSE
MCCC1	FinnGen-UKB-EST (Meta-Analysis)	G6_PARKINSON	Parkinson's disease	1015701	rs2270968	3	182755209	0.0964	0.0197	0.74002	9.92e-07	G	T	3_182505209_183005209	0.74002	1.1012	TRUE	3-hydroxyisovalerylcarnitine metabolic abnormality
SCN9A	UKB EUR (ICD10)	icd10_S10-both_sexes	S10 Superficial injury of neck	420531	rs200763228	2	167084214	23.32	4.766	0.000860294	9.918e-07	A	G	2_166834214_167334214	0.000860294	1.34198e+10	TRUE	Autism spectrum disorder
ABCA3	FinnGen-UKB-EST (Meta-Analysis)	M13_INTERVERTEB	Other intervertebral disc disorders	857538	rs45592239	16	2345709	0.504	0.103	0.00150584	9.87e-07	A	G	16_2095709_2595709	0.00150584	1.65533	TRUE	ABCA3 deficiency
ABCC6	UKB EUR (Phecode)	phecode_691-both_sexes	Congenital anomalies of skin	412786	rs72653706	16	16256935	11.12	2.272	0.00192479	9.849e-07	A	G	16_16006935_16506935	0.00192479	67507.9	TRUE	Angioid streaks
MMS19	FinnGen (R10)	M13_INTERHYDRARTHR	Intermittent hydrarthrosis	262911	rs774883901	10	99223684	4.8475	0.990274	0.000214917	9.82517e-07	C	T	10_98973684_99473684	0.000214917	127.421	TRUE	Prostate cancer
PRIM1	FinnGen (R10)	C3_CANCER_EXALLC	Malignant neoplasm (controls excluding all cancers)	401724	rs2277339	12	57146069	0.042974	0.00877845	0.129775	9.81047e-07	G	T	12_56896069_57396069	0.129775	1.04391	TRUE	Developmental disorder
HSDL1	FinnGen (R10)	KRA_PSY_EATING_EXMORE	KRA_PSY_EATING (more control exclusions)	305000	rs4378600	16	84158248	-0.145822	0.0297833	0.314152	9.77597e-07	C	G	16_83908248_84408248	0.685848	1.15699	FALSE
TMEM175	FinnGen (R10)	G6_PARKINSON	Parkinson's disease	412181	rs34311866	4	951947	0.124605	0.0254489	0.20661	9.76675e-07	C	T	4_701947_1201947	0.20661	1.1327	TRUE	Parkinson disease
BPTF	FinnGen (R10)	Q17_OTHER_CONGEN_MALFO_FACE_NECK	Other congenital malformations of face and neck	410937	rs79076582	17	65907914	1.81371	0.370407	0.00121375	9.75416e-07	G	A	17_65657914_66157914	0.00121375	6.13316	TRUE	Developmental delay/intellectual disability & speech delay, syndromic
LTV1	FinnGen (R10)	G6_HEMIPLE	Hemiplegia	410024	rs41285031	6	144184227	0.594806	0.121448	0.0139225	9.70108e-07	C	A	6_143934227_144434227	0.0139225	1.81268	TRUE	Poikiloderma with hair abnormalities and acral keratoses
ZNF530	UKB EUR (ICD10)	icd10_H36-both_sexes	H36 Retinal disorders in diseases classified elsewhere	420531	rs9677004	19	58117083	0.2333	0.04763	0.159128	9.692e-07	G	A	19_57867083_58367083	0.159128	1.26276	FALSE
DCAF13	FinnGen (R10)	N14_ENDOMETRIOSIS_NOS	Unspecified/other endometriosis	114922	rs200340920	8	104444948	2.00566	0.409495	0.000318682	9.68768e-07	T	C	8_104194948_104694948	0.000318682	7.431	TRUE	Neuromuscular disorder
PCDHGB3	UKB EUR (Phecode)	phecode_295.2-both_sexes	Paranoid disorders	370176	rs202073589	5	140750674	41.48	8.467	0.000216345	9.658e-07	G	A	5_140500674_141000674	0.000216345	1.03403e+18	FALSE
LSR	FinnGen (R10)	I9_HEARTFAIL	Heart failure,strict	412181	rs141731488	19	35741258	-0.239769	0.0489465	0.0102817	9.65206e-07	T	C	19_35491258_35991258	0.989718	1.27096	TRUE	Cholestasis, developmental delay and short stature
VLDLR	FinnGen (R10)	O15_MATERN_CARE	Maternal care related to the fetus and amniotic cavity and possible delivery problems	230310	rs762870369	9	2648276	-6.68238	1.36407	0.000143251	9.64051e-07	A	G	9_2398276_2898276	0.999857	798.217	TRUE	Ataxia with vitamin E deficiency
AMOTL1	FinnGen-UKB-EST (Meta-Analysis)	I9_VARICVE	Varicose veins	963162	rs138059525	11	94533444	-0.12	0.0245	0.0143565	9.61e-07	A	G	11_94283444_94783444	0.985643	1.1275	TRUE	Cleft lip and palate, imperforate anus and dysmorphic features
ABCC8	FinnGen (R10)	RX_ANTIHYP	Antihypertensive medication - note that there are other indications	412181	rs757110	11	17418477	-0.0257043	0.00524597	0.526288	9.59268e-07	A	C	11_17168477_17668477	0.473712	1.02604	TRUE	Carnitine deficiency
SLC39A8	UKB EUR (Phecode)	phecode_495-both_sexes	Asthma	410825	rs13107325	4	103188709	0.08256	0.01685	0.0744936	9.577e-07	T	C	4_102938709_103438709	0.0744936	1.08606	TRUE	Charcot-Marie-Tooth disease
TYK2	FinnGen (R10)	T1D	Type1 diabetes, definitions combined	339432	rs12720356	19	10469975	-0.214599	0.0437872	0.0818692	9.53762e-07	C	A	19_10219975_10719975	0.918131	1.23936	TRUE	Acute lymphoblastic leukaemia, primary
PDE9A	UKB EUR (ICD10)	icd10_J15-both_sexes	J15 Bacterial pneumonia, not elsewhere classified	420531	rs371874687	21	44152203	21.58	4.402	0.000189281	9.509e-07	A	G	21_43902203_44402203	0.000189281	2.35546e+09	FALSE
ANAPC4	FinnGen (R10)	I9_HYPTENS	Hypertension	412113	rs34811474	4	25408838	-0.0325274	0.00663571	0.22937	9.49314e-07	A	G	4_25158838_25658838	0.77063	1.03306	FALSE
PTPN22	UKB EUR (Phecode)	phecode_250-both_sexes	Diabetes mellitus	420529	rs2476601	1	114377568	-0.08118	0.01656	0.897789	9.427e-07	G	A	1_114127568_114627568	0.102211	1.08457	TRUE	Arthritis, juvenile
ARHGAP11A	UKB EUR (Phecode)	phecode_145.3-both_sexes	Cancer of major salivary glands	418138	rs181277488	15	32928132	8.769	1.788	0.0032056	9.426e-07	G	A	15_32678132_33178132	0.0032056	6431.74	FALSE
RUFY2	UKB EUR (Phecode)	phecode_272.13-both_sexes	Mixed hyperlipidemia	376587	rs201556684	10	70156556	8.771	1.789	0.00239242	9.411e-07	C	T	10_69906556_70406556	0.00239242	6444.61	FALSE
RNF10	UKB EUR (ICD10)	icd10_Q18-both_sexes	Q18 Other congenital malformations of face and neck	420531	rs61760871	12	121004739	14.82	3.021	0.00135969	9.385e-07	T	C	12_120754739_121254739	0.00135969	2.73051e+06	FALSE
SNTA1	UKB EUR (ICD10)	icd10_N99-both_sexes	N99 Postprocedural disorders of genito-urinary system, not elsewhere classified	420531	rs75025585	20	32026826	14.66	2.988	0.000148449	9.349e-07	T	C	20_31776826_32276826	0.000148449	2.32679e+06	TRUE	Cardiomyopathy, dilated
NDC80	FinnGen (R10)	C3_CANCER_EXALLC	Malignant neoplasm (controls excluding all cancers)	401724	rs12456560	18	2595443	-0.0356007	0.00725808	0.211461	9.34437e-07	T	G	18_2345443_2845443	0.788539	1.03624	FALSE
MEGF6	FinnGen-UKB-EST (Meta-Analysis)	M13_ANKYLOSPON	Ankylosing spondylitis	371733	rs148559223	1	3440795	21.3	4.33	0.0002969	9.32e-07	A	C	1_3190795_3690795	0.0002969	1.78022e+09	FALSE
HMCN1	FinnGen (R10)	J10_ASTHMA_EXMORE	Asthma (more control exclusions)	266418	rs568290303	1	185984284	0.950491	0.193758	0.000293833	9.31665e-07	T	TTTGTAGTTCCA	1_185734284_186234284	0.000293833	2.58698	TRUE	Cuticular drusen
NCOA1	FinnGen (R10)	P16_BACTERIAL_SEPSIS_NEWBO	Bacterial sepsis of newborn	412027	rs746001349	2	24975023	4.76662	0.97166	0.000184325	9.31237e-07	G	C	2_24725023_25225023	0.000184325	117.521	FALSE
SLC26A5	FinnGen (R10)	H8_OTHEREAR	Other disorders of ear	412181	rs187694846	7	103053559	1.03496	0.210972	0.000297471	9.31129e-07	A	C	7_102803559_103303559	0.000297471	2.81499	TRUE	Hearing loss
MEGF6	UKB EUR (Phecode)	phecode_715.2-both_sexes	Ankylosing spondylitis	371733	rs148559223	1	3440795	21.26	4.334	0.000303231	9.309e-07	A	C	1_3190795_3690795	0.000303231	1.71041e+09	FALSE
TUBB3	FinnGen (R10)	F5_DEMENTIA_INCLAVO	Dementia, including avohilmo	412181	rs77681059	16	90000044	-0.102711	0.0209361	0.0826839	9.29844e-07	T	C	16_89750044_90250044	0.917316	1.10817	TRUE	Cerebellar dysplasia
ADAMTS17	FinnGen (R10)	O15_LABOUR_PELVIC_ABNORM	Obstructed labour due to maternal pelvic abnormality	182051	rs72755233	15	100692953	0.147642	0.0300898	0.116247	9.26232e-07	A	G	15_100442953_100942953	0.116247	1.1591	TRUE	Anterior segment dysgenesis
SHC1	UKB EUR (ICD10)	icd10_Z04-both_sexes	Z04 Examination and observation for other reasons	420531	rs149067447	1	154938871	1.995	0.4066	0.00213498	9.26e-07	T	C	1_154688871_155188871	0.00213498	7.3522	FALSE
MCM8	UKB EUR (Phecode)	phecode_626.12-females	Excessive or frequent menstruation	204596	rs16991615	20	5948227	0.1474	0.03004	0.0646384	9.252e-07	A	G	20_5698227_6198227	0.0646384	1.15882	TRUE	Lynch-like syndrome
MTMR11	FinnGen (R10)	I9_REVASC	Coronary revascularization (ANGIO or CABG)	367740	rs11205303	1	149906413	0.0556492	0.0113398	0.327187	9.22784e-07	C	T	1_149656413_150156413	0.327187	1.05723	FALSE
AHNAK2	FinnGen (R10)	D3_HEREDOTHCLOFACTORS	Hereditary deficiency of other clotting factors	406004	rs182868270	14	105411989	3.21356	0.654771	0.000546155	9.20534e-07	T	C	14_105161989_105661989	0.000546155	24.8675	FALSE
POLG	UKB EUR (Phecode)	phecode_736.2-both_sexes	Acquired deformities of finger	403817	rs113994096	15	89868870	8.445	1.721	0.00170068	9.2e-07	A	G	15_89618870_90118870	0.00170068	4651.76	TRUE	Alpers syndrome
AXL	FinnGen-UKB-EST (Meta-Analysis)	C3_MELANOMA_SKIN_EXALLC	Malignant melanoma of skin (controls excluding all cancers)	180314	rs773403341	19	41762440	302	61.5	0.000154477	9.18e-07	A	G	19_41512440_42012440	0.000154477	1.43527e+131	TRUE	Hypogonadotropic hypogonadism
ATIC	FinnGen (R10)	CD2_BENIGN_ENDOCRINE_NOS	Benign neoplasm: Endocrine gland, other/unspecified	412181	rs150994921	2	216190053	5.39431	1.09881	0.000137685	9.14408e-07	A	G	2_215940053_216440053	0.000137685	220.15	TRUE	AICA-Ribosiduria
PSMC3IP	FinnGen (R10)	T2D_WIDE	Type 2 diabetes, wide definition	379631	rs2292754	17	40725379	0.160476	0.0326885	0.0138707	9.14197e-07	T	A	17_40475379_40975379	0.0138707	1.17407	TRUE	Breast and/or ovarian cancer
CHMP1A	FinnGen (R10)	E4_HYPERKALAEMIA	Hyperkalaemia	353806	rs371497296	16	89715821	2.86115	0.582685	0.000185911	9.09411e-07	A	G	16_89465821_89965821	0.000185911	17.4816	TRUE	Pontocerebellar hypoplasia & microcephaly
ADAMTSL4	FinnGen (R10)	GEST_DIABETES	Gestational diabetes (for exclusion)	230310	rs150225445	1	150531905	-0.285897	0.058223	0.0134845	9.09055e-07	A	C	1_150281905_150781905	0.986515	1.33096	TRUE	Craniosynostosis with ectopia lentis
PSMA5	FinnGen (R10)	J10_ASTHMACOPDKELA	Asthma/COPD (KELA code 203)	386387	rs181530546	1	109955749	0.126497	0.0257606	0.01732	9.08511e-07	C	T	1_109621792_110205749	0.01732	1.13485	TRUE	Proteasome-associated auto-inflammatory syndrome
ANKRD30A	UKB EUR (Phecode)	phecode_276.13-both_sexes	Hyperpotassemia	410936	10:37508578_CTG_C	10	37508578	1.376	0.2803	0.00681557	9.061e-07	C	CTG	10_37258578_37758578	0.00681557	3.95903	FALSE
SP100	UKB EUR (ICD10)	icd10_S30-both_sexes	S30 Superficial injury of abdomen, lower back and pelvis	420531	rs141411612	2	231334774	3.94	0.8022	0.00183927	9.049e-07	A	C	2_231084774_231584774	0.00183927	51.4186	FALSE
ERBB2	UKB EUR (ICD10)	icd10_Q66-both_sexes	Q66 Congenital deformities of feet	420531	rs1801201	17	37879585	2.988	0.6084	0.00952729	9.021e-07	G	A	17_37629585_38129585	0.00952729	19.846	TRUE	Breast cancer
MORF4L1	UKB EUR (Phecode)	phecode_726-both_sexes	Peripheral enthesopathies and allied syndromes	404901	rs186560594	15	79187225	0.9967	0.2029	0.000909602	8.976e-07	G	A	15_78717200_79437225	0.000909602	2.70933	FALSE
ADH1B	FinnGen (R10)	ALCOHOLACUTE10	Acute alcohol intoxication	410822	rs1229984	4	100239319	0.800239	0.162864	0.994985	8.94438e-07	C	T	4_99989319_100489319	0.994985	2.22607	FALSE
MOB3C	FinnGen (R10)	M13_SHOULDER	Shoulder lesions	337499	rs6671527	1	47080679	-0.0386191	0.0078591	0.505742	8.92648e-07	A	G	1_46830679_47330679	0.494258	1.03937	FALSE
RGS2	FinnGen-UKB-EST (Meta-Analysis)	RX_STATIN	Statin medication	610766	rs201233692	1	192779303	0.175	0.0356	0.00400056	8.91e-07	T	G	1_192529303_193029303	0.00400056	1.19125	TRUE	Hypertension
ATXN7L1	FinnGen (R10)	T2D_WIDE	Type 2 diabetes, wide definition	379631	rs751621438	7	105254655	0.86248	0.175499	0.000613816	8.9041e-07	A	G	7_105004655_105504655	0.000613816	2.36903	FALSE
PTPN22	UKB EUR (Phecode)	phecode_960.2-both_sexes	Allergy/adverse effect of penicillin	403260	rs2476601	1	114377568	-0.08477	0.01725	0.897908	8.891e-07	G	A	1_114127568_114627568	0.102092	1.08847	TRUE	Arthritis, juvenile
CYTL1	FinnGen (R10)	M13_ARTHTROSIS_COX_PRIM_ICD10	Coxarthrosis, primary	412181	rs11722554	4	5016883	-0.102724	0.0209006	0.0663917	8.8826e-07	A	G	4_4766883_5266883	0.933608	1.10819	FALSE
FNDC7	FinnGen (R10)	K11_HYPOPLASIA_ENAMEL_INCLAVO	Hypoplasia of dental enamel , including avohilmo	412181	rs138700931	1	109265134	3.28583	0.668448	0.000249357	8.85054e-07	T	G	1_108970352_109515134	0.000249357	26.7312	FALSE
TMTC4	FinnGen (R10)	K11_KELAIBD	IBD patients in KELA-register	402057	rs61730956	13	101258623	0.991662	0.201678	0.000823813	8.78577e-07	C	T	13_101008623_101508623	0.000823813	2.69571	FALSE
PLEKHG5	FinnGen (R10)	G6_SLEEPAPNO	Sleep apnoea	410385	rs17438786	1	6579521	0.0922021	0.018745	0.037907	8.70964e-07	C	G	1_6329521_6829521	0.037907	1.09659	TRUE	Amyotrophic lateral sclerosis
ASPH	FinnGen (R10)	COLONPSEUDOP	Pseudopolyposis of colon	393056	rs751664216	8	62566193	4.6081	0.936792	0.000210662	8.69761e-07	T	G	8_62316193_62816193	0.000210662	100.293	TRUE	Congenital anomalies of the kidney and urinary tract, lens subluxation, and hyperhomocystinaemia
MCC	FinnGen-UKB-EST (Meta-Analysis)	G6_AD_WIDE	Alzheimer’s disease, wide definition	198995	rs1289783527	5	112403776	43.9	8.91	0.000199628	8.58e-07	G	C	5_112153776_112653776	0.000199628	1.16286e+19	FALSE
PRIM1	FinnGen (R10)	N14_MESNRUIRREG	Excessive, freguent and irrelgular menstruation	151996	rs2277339	12	57146069	-0.0626584	0.0127299	0.12911	8.56091e-07	G	T	12_56896069_57396069	0.87089	1.06466	TRUE	Developmental disorder
PLAU	FinnGen (R10)	I9_ATHSCLE	Atherosclerosis, excluding cerebral, coronary and PAD	398220	rs2227564	10	75673101	-0.062544	0.0127066	0.685946	8.55835e-07	C	T	10_75423101_75923101	0.314054	1.06454	TRUE	Peripheral arterial vasculopathy
MYO15A	UKB EUR (Phecode)	phecode_535.2-both_sexes	Atrophic gastritis	380328	rs140140417	17	18058468	7.296	1.482	0.00120336	8.533e-07	A	G	17_17808468_18308468	0.00120336	1474.39	TRUE	Abnormality of the ear
APOE	FinnGen (R10)	PULM_INFECTIONS	COPD/asthma/ILD related infections	412181	rs429358	19	45411941	-0.0309062	0.00627768	0.181314	8.51452e-07	C	T	19_45161941_45661941	0.818686	1.03139	TRUE	Alzheimer disease, early-onset
NFKBIZ	FinnGen (R10)	E4_HYTHY_AI_STRICT	Hypothyroidism, strict autoimmune	344168	rs149007883	3	101570944	-0.165017	0.033509	0.0147162	8.45474e-07	C	G	3_101320944_101820944	0.985284	1.17941	FALSE
CRTAC1	UKB EUR (Phecode)	phecode_756.5-both_sexes	Congenital osteodystrophies	419714	rs144487471	10	99695972	5.446	1.106	0.00154312	8.444e-07	T	C	10_99445972_99945972	0.00154312	231.829	FALSE
TMC5	FinnGen (R10)	O15_PREG_MATERN_CARE	Maternal care for other conditions predominantly related to pregnancy	203138	rs36019638	16	19471571	-0.191655	0.0389147	0.0547363	8.43548e-07	A	G	16_19221571_19721571	0.945264	1.21125	FALSE
ZAP70	FinnGen (R10)	RX_CROHN_1STLINE	First line medication for Crohns disease	412181	rs145955907	2	98341616	0.0958473	0.0194588	0.0196025	8.40756e-07	T	C	2_98091616_98591616	0.0196025	1.10059	TRUE	Autoimmune manifestations, early onset
FAM162B	UKB EUR (Phecode)	phecode_359-both_sexes	Muscular dystrophies and other myopathies	417880	rs41306045	6	117083172	1.199	0.2434	0.0193809	8.4e-07	T	C	6_116833172_117333172	0.0193809	3.3168	FALSE
S100A7A	UKB EUR (Phecode)	phecode_429.2-both_sexes	Abnormal function study of cardiovascular system	412784	rs116212340	1	153391781	4.797	0.9738	0.00150209	8.363e-07	G	A	1_153141781_153641781	0.00150209	121.146	FALSE
ACAP3	UKB EUR (ICD10)	icd10_J34-both_sexes	J34 Other disorders of nose and nasal sinuses	420531	rs145087137	1	1238583	0.4464	0.09059	0.00942511	8.349e-07	A	G	1_988583_1488583	0.00942511	1.56268	TRUE	Early onset epileptic encephalopathy
OR2T8	FinnGen (R10)	G6_CARPTU	Carpal tunnel syndrome	385304	rs144267169	1	248084324	0.457449	0.0928343	0.00216079	8.32511e-07	T	A	1_247834324_248334324	0.00216079	1.58004	FALSE
LCA5L	UKB EUR (Phecode)	phecode_253.2-both_sexes	Pituitary hypofunction	416203	rs200492515	21	40777836	25.6	5.196	0.000305177	8.311e-07	A	G	21_40527836_41027836	0.000305177	1.31201e+11	FALSE
ADCY10	FinnGen-UKB-EST (Meta-Analysis)	I9_HYPTENSESS	Hypertension, essential	1000807	rs41270737	1	167787479	0.102	0.0206	0.00897826	8.24e-07	C	T	1_167537479_168037479	0.00897826	1.10738	TRUE	Absorptive hypercalciuria
SUCLG2	FinnGen (R10)	N14_POSTMENBLEED	Postmenopausal bleeding	124183	rs902321	3	67411166	-0.0698215	0.0141629	0.465933	8.2283e-07	G	A	3_67161166_67661166	0.534067	1.07232	FALSE
LRP2	FinnGen (R10)	O15_GESTAT_OEDEM_PREINUR	Gestational [pregnancy-induced] oedema and proteinuria without hypertension	214820	rs145365776	2	170089947	2.00231	0.406092	0.000468491	8.1937e-07	T	G	2_169839947_170339947	0.000468491	7.40614	TRUE	46 XX disorder of sex development
CAPN10	UKB EUR (Phecode)	phecode_550.4-both_sexes	Umbilical hernia	368404	rs139668112	2	241531414	5.483	1.112	0.00023624	8.138e-07	A	G	2_241281414_241781414	0.00023624	240.567	TRUE	Developmental delay
ARHGAP35	FinnGen (R10)	N14_ENDOMETRIOSIS_ASRM_STAGE1_2	Endomtriosis ASRM stages 1,2	230310	rs376792949	19	47424427	1.42265	0.288445	0.000476613	8.13317e-07	A	G	19_47174427_47674427	0.000476613	4.1481	TRUE	Eye development defects
MCAT	FinnGen (R10)	H8_TINNITUS	Tinnitus	370267	rs146709434	22	43533130	0.410691	0.083266	0.00737566	8.12774e-07	C	T	22_43283130_43783130	0.00737566	1.50786	TRUE	Optic neuropathy
LRIT2	FinnGen (R10)	Q17_CONGEN_ICHTHYOSIS	Congenital ichthyosis	409474	rs151197977	10	85984361	6.29073	1.27529	0.000164496	8.10718e-07	T	C	10_85734361_86234361	0.000164496	539.547	FALSE
CAPN10	UKB EUR (ICD10)	icd10_K42-both_sexes	K42 Umbilical hernia	420531	rs139668112	2	241531414	5.512	1.117	0.00023568	8.094e-07	A	G	2_241281414_241781414	0.00023568	247.646	TRUE	Developmental delay
ZNF33A	FinnGen (R10)	CD2_TNK_LYMPHOMA_EXALLC	Mature T/NK-cell lymphomas (controls excluding all cancers)	325013	rs151170832	10	38343398	2.20091	0.446138	0.00148484	8.08668e-07	G	A	10_38093398_38593398	0.00148484	9.03323	FALSE
SHARPIN	FinnGen (R10)	F5_DEMENTIA	Dementia	407717	rs34173062	8	145158607	0.126787	0.0256979	0.0556247	8.06603e-07	A	G	8_144908607_145408607	0.0556247	1.13518	FALSE
MCM8	UKB EUR (Phecode)	phecode_626.1-females	Irregular menstrual cycle/bleeding	210912	rs16991615	20	5948227	0.1186	0.02403	0.0647486	8.03e-07	A	G	20_5698227_6198227	0.0647486	1.12592	TRUE	Lynch-like syndrome
NCEH1	FinnGen (R10)	CIRRHOSIS_BROAD	Cirrhosis, broad definition used in the article https://doi.org/10.1101/594523	412181	rs138242499	3	172428729	0.307225	0.0622397	0.0263938	7.96746e-07	T	C	3_172178729_172678729	0.0263938	1.35965	FALSE
PLEC	UKB EUR (ICD10)	icd10_G25-both_sexes	G25 Other extrapyramidal and movement disorders	420531	rs201386370	8	145004124	13.67	2.769	0.000289714	7.961e-07	A	G	8_144754124_145254124	0.000289714	864581	TRUE	Arthrogryposis
SERPINB4	FinnGen (R10)	C3_NONHODGKIN_EXALLC	Non-Hodgkin lymphoma, all (controls excluding all cancers)	315265	rs780868344	18	61305009	2.1201	0.429461	0.000735858	7.94712e-07	G	T	18_61055009_61555009	0.000735858	8.33197	TRUE	Diabetes, MODY
ZNF18	FinnGen (R10)	CONGEN_HEART_ARTER	Congenital malformations of heart and great arteries	412181	rs139692409	17	11894428	0.56866	0.115187	0.00655431	7.94036e-07	A	G	17_11644428_12144428	0.00655431	1.7659	FALSE
WDR36	FinnGen (R10)	O15_MATERN_HYPERT_UNS	Unspecified maternal hypertension	212280	rs145437203	5	110428060	2.64113	0.534932	0.00112867	7.92009e-07	C	T	5_110178060_110678060	0.00112867	14.029	TRUE	Glaucoma, primary congenital
GNB1L	FinnGen-UKB-EST (Meta-Analysis)	T1D	Type1 diabetes, definitions combined	173966	rs543257514	22	19776453	35.9	7.27	0.000212513	7.88e-07	T	C	22_19526453_20026453	0.000212513	3900963621646880	TRUE	Autism spectrum disorder
ATM	UKB EUR (ICD10)	icd10_D22-both_sexes	D22 Melanocytic naevi	420531	rs1801516	11	108175462	-0.1378	0.02789	0.144886	7.783e-07	A	G	11_107925462_108425462	0.855114	1.14775	TRUE	Abnormality of the nervous system
ADH1B	UKB EUR (Phecode)	phecode_274-both_sexes	Gout and other crystal arthropathies	420531	rs1229984	4	100239319	-0.3454	0.0699	0.977208	7.77e-07	C	T	4_99989319_100489319	0.0227922	1.41255	FALSE
ADCY7	FinnGen (R10)	ULCERNAS	Ulcerative colitis, NAS	397977	rs78534766	16	50335074	0.467421	0.0945991	0.00890988	7.76962e-07	A	C	16_50085074_50585074	0.00890988	1.59587	FALSE
GH2	FinnGen (R10)	GEST_DIABETES	Gestational diabetes (for exclusion)	230310	rs150668018	17	61957946	1.035	0.209419	0.000663437	7.72307e-07	T	C	17_61707946_62207946	0.000663437	2.81511	TRUE	Growth hormone deficiency
PDE11A	UKB EUR (Phecode)	phecode_368-both_sexes	Visual disturbances	420531	rs77934668	2	178592864	1.18	0.2386	0.00256181	7.712e-07	T	C	2_178342864_178842864	0.00256181	3.25437	TRUE	ACTH-independent macronodular adrenocortical hyperplasia
SERPINA1	FinnGen (R10)	J10_PLEURA	Other diseases of pleura	412181	rs28929474	14	94844947	0.192254	0.0388978	0.0197869	7.71117e-07	T	C	14_94594947_95094947	0.0197869	1.21198	TRUE	Alpha-1-antitrypsin deficiency
ZAP70	FinnGen (R10)	OTHER_SYSTCON_FG	Other systemic involvement of connective tissue (FG)	320782	rs145955907	2	98341616	0.24678	0.0499293	0.0195638	7.70974e-07	T	C	2_98091616_98591616	0.0195638	1.2799	TRUE	Autoimmune manifestations, early onset
LSP1	FinnGen-UKB-EST (Meta-Analysis)	L12_HYPETROPHICSCAR	Hypertrophic scar	955302	rs686722	11	1891722	-0.131	0.0266	0.372699	7.63e-07	T	C	11_1641722_2141722	0.627301	1.13997	FALSE
FANCE	FinnGen-UKB-EST (Meta-Analysis)	M13_PSORIARTH	Psoriatic arthropathies	750749	rs142903218	6	35427531	0.4	0.0809	0.00654649	7.6e-07	C	T	6_35177531_35677531	0.00654649	1.49182	TRUE	Breast cancer
MAP3K21	FinnGen (R10)	T2D_WIDE	Type 2 diabetes, wide definition	379631	rs776921086	1	233463918	0.249563	0.0504564	0.00583566	7.57147e-07	G	C	1_233213918_233713918	0.00583566	1.28346	TRUE	Unilateral microphthalmia with accompanying malformations
TSPO	FinnGen-UKB-EST (Meta-Analysis)	M13_PSORIARTH	Psoriatic arthropathies	750749	rs6971	22	43558926	0.102	0.0206	0.683893	7.54e-07	G	A	22_43308926_43808926	0.683893	1.10738	FALSE
SLC27A3	FinnGen (R10)	H7_LIDLACRIMALORBIT	Disorders of eyelid, lacrimal system and orbit	412181	rs757980775	1	153748524	0.445604	0.0900571	0.00276265	7.49739e-07	C	G	1_153498524_153998524	0.00276265	1.56143	FALSE
PRPH2	UKB EUR (Phecode)	phecode_426.2-both_sexes	Atrioventricular [AV] block	387745	rs62645939	6	42666208	2.274	0.4595	0.00116852	7.487e-07	A	G	6_42416208_42916208	0.00116852	9.7182	TRUE	Adult vitelliform macular dystrophy
SLC39A8	UKB EUR (Phecode)	phecode_716.9-both_sexes	Arthropathy NOS	414156	rs13107325	4	103188709	0.07306	0.01477	0.0745816	7.486e-07	T	C	4_102938709_103438709	0.0745816	1.0758	TRUE	Charcot-Marie-Tooth disease
APOE	FinnGen (R10)	ASTHMA_INFECTIONS	Asthma-related infections	389773	rs429358	19	45411941	-0.0612761	0.012382	0.181512	7.46689e-07	C	T	19_45161941_45661941	0.818488	1.06319	TRUE	Alzheimer disease, early-onset
LVRN	FinnGen (R10)	M13_JUVERHEU	Juvenile rheuma	263600	rs777586116	5	115298579	2.63499	0.53243	0.000649923	7.46002e-07	T	C	5_115048579_115548579	0.000649923	13.9432	FALSE
ANO5	FinnGen (R10)	AD_LO_EXMORE	Alzheimer’s disease (Late onset) (more control exclusions)	191061	rs7481951	11	22271870	-0.09754	0.0197082	0.574252	7.45195e-07	T	A	11_22021870_22521870	0.425748	1.10246	TRUE	Anoctamin-5 related muscle disease
TYK2	UKB EUR (Phecode)	phecode_555.2-both_sexes	Ulcerative colitis	333940	rs12720356	19	10469975	0.1996	0.04032	0.0974264	7.396e-07	C	A	19_10219975_10719975	0.0974264	1.22091	TRUE	Acute lymphoblastic leukaemia, primary
SLC39A8	UKB EUR (Phecode)	phecode_716-both_sexes	Other arthropathies	414362	rs13107325	4	103188709	0.07301	0.01475	0.0745827	7.395e-07	T	C	4_102938709_103438709	0.0745827	1.07574	TRUE	Charcot-Marie-Tooth disease
MYBPC3	FinnGen (R10)	M13_RHEUMA	Rheumatoid arthritis	276465	rs3729986	11	47371598	-0.105635	0.0213362	0.10422	7.38312e-07	T	C	11_47121598_47621598	0.89578	1.11142	TRUE	Bicuspid aortic valve
NFATC4	FinnGen-UKB-EST (Meta-Analysis)	K11_DIAHER	Diaphragmatic hernia	553580	rs200059234	14	24839499	0.873	0.176	0.000640269	7.37e-07	T	C	14_24589499_25089499	0.000640269	2.39408	FALSE
PLTP	FinnGen-UKB-EST (Meta-Analysis)	I9_CORATHER	Coronary atherosclerosis	579856	rs201557719	20	44538702	0.357	0.0722	0.00207676	7.34e-07	A	C	20_44288702_44788702	0.00207676	1.42904	FALSE
ZNF343	FinnGen (R10)	M13_ARTHTROSIS_COX_PRIM_HIPSURG	Coxarthrosis, primary, with hip surgery	406666	rs146214742	20	2464234	0.823473	0.166219	0.000954278	7.26457e-07	A	G	20_2214234_2714234	0.000954278	2.2784	FALSE
TYK2	UKB EUR (ICD10)	icd10_K51-both_sexes	K51 Ulcerative colitis	420531	rs12720356	19	10469975	0.2008	0.04053	0.0973445	7.252e-07	C	A	19_10219975_10719975	0.0973445	1.22238	TRUE	Acute lymphoblastic leukaemia, primary
ERLEC1	UKB EUR (ICD10)	icd10_S14-both_sexes	S14 Injury of nerves and spinal cord at neck level	420531	rs147824416	2	54040165	92.08	18.58	0.000185715	7.24e-07	T	C	2_53790165_54290165	0.000185715	9.76868e+39	TRUE	Malocclusion, class III
DBH	FinnGen (R10)	O15_HYPTENSPREG	Pregnancy hypertension	230310	rs77273740	9	136501728	-0.136234	0.0274909	0.0500915	7.21091e-07	T	C	9_136251728_136751728	0.949909	1.14595	TRUE	Dopamine beta hydroxylase deficiency
FOXD4L3	FinnGen (R10)	N14_OTHNONINFUTER	Other noninflammatory disorders of uterus, except cervix	121004	rs1437353144	9	70917915	1.74623	0.352283	0.00032569	7.16325e-07	A	C	9_70667915_71167915	0.00032569	5.73295	FALSE
ZNF530	UKB EUR (Phecode)	phecode_362.7-both_sexes	Hereditary retinal dystrophies	406339	rs9677004	19	58117083	0.2293	0.04625	0.159337	7.155e-07	G	A	19_57867083_58367083	0.159337	1.25772	FALSE
CDK12	FinnGen (R10)	F5_KELAMENT	Kela-cod for severe mental illness	410331	rs200488621	17	37627187	-0.577258	0.116417	0.00556124	7.10199e-07	A	T	17_37377187_37877187	0.994439	1.78115	FALSE
DSC3	UKB EUR (Phecode)	phecode_578.9-both_sexes	Hemorrhage of gastrointestinal tract	398240	rs183968347	18	28605748	2.021	0.4075	0.000587544	7.089e-07	T	C	18_28355748_28855748	0.000587544	7.54587	TRUE	Hypotrichosis & recurrent skin vesicles
PCDHGB3	UKB EUR (ICD10)	icd10_F22-both_sexes	F22 Persistent delusional disorders	420531	rs202073589	5	140750674	44.78	9.027	0.000209051	7.039e-07	G	A	5_140500674_141000674	0.000209051	2.80354e+19	FALSE
IL11	FinnGen (R10)	M13_ARTHTROSIS_COX	Coxarthrosis,	287099	rs4252548	19	55879672	0.150886	0.0304145	0.0261644	7.0131e-07	T	C	19_55626732_56129672	0.0261644	1.16286	FALSE
PTPRH	FinnGen (R10)	TONGUEABNORMALITY	Tongue abnormality	412181	rs147881000	19	55697712	2.05102	0.413419	0.000510484	7.00874e-07	A	G	19_55447712_55947712	0.000510484	7.77583	FALSE
F11	FinnGen (R10)	G6_CLUSTHEADACHE_STRICT_INCLAVO	Cluster headache, strict, including avohilmo	412181	rs772706772	4	187192867	7.37231	1.48601	0.000154201	7.00777e-07	T	C	4_186942867_187442867	0.000154201	1591.31	TRUE	Coagulation disorder
GP1BA	FinnGen (R10)	L12_FOLLICULARCYST	Follicular cysts of skin and subcutaneous tissue	400115	rs767906261	17	4835933	0.669202	0.134885	0.00305344	7.00293e-07	C	A	17_4585933_5085933	0.00305344	1.95268	TRUE	Bernard-Soulier syndrome
SEMA3F	FinnGen (R10)	M13_IMPINGEMENT	Impingement syndrome of shoulder	308979	rs1046956	3	50222926	-0.0838865	0.0169073	0.744541	6.99343e-07	A	T	3_49966421_50472926	0.255459	1.08751	TRUE	Hypogonadotropic hypogonadism
FCHSD1	FinnGen (R10)	ALCO_PRESCRIPTION	Use of disulfiram, acamprosate or naltrexone	412181	rs372866853	5	141026223	2.83464	0.571201	0.000179166	6.95585e-07	A	G	5_140776223_141276223	0.000179166	17.0243	FALSE
VPS8	FinnGen (R10)	F5_OTHRET	Other and unspecified mental retardation	411307	rs768821394	3	184612512	2.87959	0.5802	0.000564628	6.93745e-07	A	G	3_184362512_184862512	0.000564628	17.807	FALSE
FAM217B	FinnGen (R10)	G6_BRACHPLE	Brachial plexus disorders	363596	rs760895424	20	58519968	2.22682	0.448487	0.000271558	6.86389e-07	T	C	20_58269968_58769968	0.000271558	9.27034	FALSE
CPAMD8	UKB EUR (ICD10)	icd10_H26-both_sexes	H26 Other cataract	420531	rs61744414	19	17100550	0.2084	0.04198	0.0188054	6.858e-07	T	A	19_16850550_17350550	0.0188054	1.23171	TRUE	Anterior segment dysgenesis
ZAP70	FinnGen (R10)	AUTOIMMUNE_NONTHYROID_STRICT	Autoimmune diseases excluding thyroid diseases, strict definition	357295	rs145955907	2	98341616	0.1163	0.0234187	0.0190468	6.8314e-07	T	C	2_98091616_98591616	0.0190468	1.12333	TRUE	Autoimmune manifestations, early onset
PLXNB2	FinnGen (R10)	CHRONOTH	Other Chron's disease	395292	rs79966207	22	50722408	-0.210639	0.0424109	0.161051	6.81255e-07	C	T	22_50472408_50972408	0.838949	1.23447	FALSE
MYH7	FinnGen (R10)	I9_CARDMYOOTH	Cardiomyopathy, other and unspecified	314747	rs587782962	14	23891476	2.15714	0.434278	0.000264838	6.79313e-07	T	C	14_23641476_24141476	0.000264838	8.64637	TRUE	Atrial fibrillation
F5	FinnGen (R10)	CD2_BENIGN_LIPOMATOUS	Benign lipomatous neoplasm	412181	rs6025	1	169519049	0.234013	0.0470983	0.0200868	6.74342e-07	T	C	1_169269049_169769049	0.0200868	1.26366	TRUE	Activated Protein C resistance
NEB	UKB EUR (Phecode)	phecode_773-both_sexes	Pain in limb	420531	rs78592085	2	152346522	0.801	0.161	0.00307161	6.543e-07	A	G	2_152096522_152596522	0.00307161	2.22777	TRUE	Arthrogrypose multiplex congenita 6
SERPINA1	FinnGen (R10)	M13_INTERVERTEB	Other intervertebral disc disorders	336439	rs28929474	14	94844947	-0.139589	0.0280582	0.0199926	6.52604e-07	T	C	14_94594947_95094947	0.980007	1.1498	TRUE	Alpha-1-antitrypsin deficiency
LTBP4	FinnGen (R10)	FG_DOAAC	Diseases of arteries, arterioles and capillaries (FINNGEN)	234829	rs34093919	19	41117300	-0.21825	0.0438673	0.0208968	6.51658e-07	A	G	19_40867300_41367300	0.979103	1.2439	TRUE	Congenital anomalies
SNAP23	FinnGen (R10)	F5_ALCOHOLAC	Acute alcohol intoxication	395769	rs761473899	15	42821903	-2.58028	0.518556	0.000888744	6.49486e-07	T	G	15_42571903_43071903	0.999111	13.2008	FALSE
BMF	UKB EUR (ICD10)	icd10_I35-both_sexes	I35 Nonrheumatic aortic valve disorders	420531	rs373322892	15	40398285	1.554	0.3123	0.00227398	6.47e-07	A	C	15_40148285_40648285	0.00227398	4.73035	FALSE
CABIN1	FinnGen (R10)	D3_DISSEINTRAVASCCOAG	Disseminated intravascular coagulation [defibrination syndrome]	405852	rs141766818	22	24463700	4.46922	0.897996	0.000262372	6.4616e-07	C	G	22_24213700_24875616	0.000262372	87.2886	TRUE	Neurofibromatosis 2
ADAMTSL4	FinnGen-UKB-EST (Meta-Analysis)	GEST_DIABETES	Gestational diabetes (for exclusion)	734831	rs150225445	1	150531905	-0.273	0.055	0.0143074	6.46e-07	A	C	1_150281905_150781905	0.985693	1.3139	TRUE	Craniosynostosis with ectopia lentis
TMPRSS4	UKB EUR (ICD10)	icd10_B37-both_sexes	B37 Candidiasis	420531	rs1941635	11	117982495	-0.3209	0.06447	0.955403	6.433e-07	G	T	11_117732495_118232495	0.0445966	1.37837	TRUE	Cerebral atrophy, autosomal recessive
GCKR	FinnGen (R10)	RX_RHEUMA_BIOLOGICAL	Biological medication for rheuma	412181	rs1260326	2	27730940	-0.103532	0.0207957	0.650298	6.40752e-07	C	T	2_27480940_27980940	0.349702	1.10908	TRUE	Chylomicronaemia syndrome
BTN2A2	FinnGen (R10)	L12_ERYTHRO_KELA	Universal eryhrodermia, KELA reimbursement	398649	rs191843070	6	26392489	1.66119	0.333667	0.00243234	6.40442e-07	A	G	6_26142489_26642489	0.00243234	5.26557	FALSE
ANO1	UKB EUR (Phecode)	phecode_401-both_sexes	Hypertension	419799	rs2186797	11	70007770	0.05976	0.012	0.0677307	6.377e-07	C	T	11_69757770_70257770	0.0677307	1.06158	TRUE	Intestinal dysmotility syndrome
SERPINA1	FinnGen (R10)	M13_DORSOPATHY	Dorsopathies	412181	rs28929474	14	94844947	-0.0907142	0.0182112	0.0197869	6.31815e-07	T	C	14_94594947_95094947	0.980213	1.09496	TRUE	Alpha-1-antitrypsin deficiency
PDCD6	FinnGen (R10)	H8_HL_SEN_NAS	Sensorineural hearing loss	397841	rs750433350	5	272879	0.879793	0.176608	0.000552546	6.3058e-07	C	T	5_22879_522879	0.000552546	2.4104	TRUE	Autism spectrum disorder
PLEC	FinnGen (R10)	I9_CVD_HARD	Hard cardiovascular diseases	412181	rs200335928	8	145024570	-0.123994	0.024889	0.0207904	6.29767e-07	T	C	8_144691659_145274570	0.97921	1.13201	TRUE	Arthrogryposis
OCA2	UKB EUR (ICD10)	icd10_H26-both_sexes	H26 Other cataract	420531	rs1800407	15	28230318	0.0966	0.01939	0.0860477	6.262e-07	T	C	15_27980318_28480318	0.0860477	1.10142	TRUE	Albinism
ZNF135	FinnGen-UKB-EST (Meta-Analysis)	K11_HERING	Inguinal hernia	959484	rs1469087	19	58572979	-0.044	0.00883	0.84494	6.23e-07	A	G	19_58322979_58822979	0.15506	1.04498	FALSE
CCDC157	UKB EUR (ICD10)	icd10_M18-both_sexes	M18 Arthrosis of first carpometacarpal joint	420531	rs138237270	22	30766757	3.211	0.6442	0.00116044	6.223e-07	G	A	22_30516757_31016757	0.00116044	24.8039	FALSE
TXNRD3	UKB EUR (Phecode)	phecode_586.2-both_sexes	Cyst of kidney, acquired	403667	rs191851785	3	126327441	4.178	0.8378	0.000887557	6.16e-07	T	G	3_126077441_126577441	0.000887557	65.2353	FALSE
DPEP1	FinnGen-UKB-EST (Meta-Analysis)	H7_CATARACTSENILE	Senile cataract	605776	rs201093864	16	89703651	0.205	0.0412	0.00570599	6.15e-07	A	G	16_89453651_89953651	0.00570599	1.22753	FALSE
TNFSF15	UKB EUR (Phecode)	phecode_555-both_sexes	Inflammatory bowel disease and other gastroenteritis and colitis	335453	rs4246905	9	117553249	0.1108	0.02221	0.709254	6.111e-07	C	T	9_117303249_117803249	0.709254	1.11717	FALSE
PLEKHG5	FinnGen (R10)	SLEEP	Sleep disorders (combined)	408074	rs17438786	1	6579521	0.0883111	0.0177037	0.0379626	6.09144e-07	C	G	1_6329521_6875420	0.0379626	1.09233	TRUE	Amyotrophic lateral sclerosis
DENND2A	FinnGen-UKB-EST (Meta-Analysis)	I9_HYPTENSESS	Hypertension, essential	1000807	rs2293177	7	140244560	-0.0206	0.00412	0.329301	6.08e-07	T	C	7_139994560_140494560	0.670699	1.02081	FALSE
SERPINA1	FinnGen (R10)	G6_CARPTU	Carpal tunnel syndrome	385304	rs28929474	14	94844947	-0.178165	0.0357087	0.0198988	6.0562e-07	T	C	14_94594947_95094947	0.980101	1.19502	TRUE	Alpha-1-antitrypsin deficiency
TWNK	FinnGen (R10)	C3_LEIOMYOSARCOMA_EXALLC	Leiomyosarcoma (controls excluding all cancers)	314372	rs80356540	10	102750231	2.22111	0.445135	0.00228533	6.04603e-07	G	A	10_102500231_103000231	0.00228533	9.21756	TRUE	Abnormality of the nervous system
GFRA2	FinnGen-UKB-EST (Meta-Analysis)	F5_DEPRESSIO	Depression	1023656	rs1128397	8	21550800	0.0225	0.0045	0.39319	6.03e-07	T	A	8_21300800_21800800	0.39319	1.02276	TRUE	Noncompaction, left ventricular
HPD	FinnGen (R10)	FG_CVD	Cardiovascular diseases (excluding rheumatic etc)	412181	rs36023382	12	122277891	0.125291	0.0251067	0.011729	6.02782e-07	A	C	12_122014646_122527891	0.011729	1.13348	TRUE	Elevated tyrosine levels
WHRN	FinnGen (R10)	T2D	Type 2 diabetes, definitions combined	400197	rs4978584	9	117186712	-0.0371934	0.007453	0.266434	6.0256e-07	T	C	9_116936712_117436712	0.733566	1.03789	TRUE	Aland eye disease
IL6R	FinnGen (R10)	I9_CORATHER	Coronary atherosclerosis	394668	rs2228145	1	154426970	-0.0420501	0.00842557	0.299331	6.01395e-07	C	A	1_154145839_154676970	0.700669	1.04295	TRUE	Combined immunodeficiency
NUP88	UKB EUR (Phecode)	phecode_250-both_sexes	Diabetes mellitus	420529	rs149760662	17	5291126	0.3215	0.06441	0.00625593	5.999e-07	C	T	17_5041126_5541126	0.00625593	1.3792	TRUE	Fetal akinesia
KCNT1	UKB EUR (Phecode)	phecode_386.1-both_sexes	Meniere's disease	413451	rs74533482	9	138683984	6.677	1.338	0.000981607	5.981e-07	G	A	9_138433984_138933984	0.000981607	793.934	TRUE	Abnormality of the nervous system
APOE	UKB EUR (ICD10)	icd10_R63-both_sexes	R63 Symptoms and signs concerning food and fluid intake	420531	rs429358	19	45411941	0.1079	0.02161	0.155969	5.964e-07	C	T	19_45161941_45661941	0.155969	1.11394	TRUE	Alzheimer disease, early-onset
NDC80	FinnGen-UKB-EST (Meta-Analysis)	C3_CANCER_EXALLC	Malignant neoplasm (controls excluding all cancers)	1073998	rs12456560	18	2595443	-0.0276	0.00552	0.166929	5.87e-07	T	G	18_2345443_2845443	0.833071	1.02798	FALSE
PLEKHN1	FinnGen-UKB-EST (Meta-Analysis)	G6_AD_WIDE	Alzheimer’s disease, wide definition	1022848	rs3829738	1	909309	0.0736	0.0147	0.197976	5.85e-07	C	T	1_659309_1159309	0.197976	1.07638	FALSE
ALDH16A1	FinnGen (R10)	I9_PHLETHROMBDVTLOW	DVT of lower extremities	363612	rs150414818	19	49969006	0.421369	0.0843371	0.00920538	5.84561e-07	G	C	19_49719006_50219006	0.00920538	1.52405	FALSE
PROS1	UKB EUR (Phecode)	phecode_451.2-both_sexes	Phlebitis and thrombophlebitis of lower extremities	380623	rs121918472	3	93598150	1.151	0.2303	0.00272479	5.841e-07	G	A	3_93348150_93848150	0.00272479	3.16135	TRUE	Deep vein thrombosis
ZNF697	FinnGen (R10)	N14_CALCUKIDUR	Calculus of kidney and ureter	411237	rs771255010	1	120168580	0.516998	0.103467	0.00374617	5.83002e-07	C	CTT	1_119918580_120418580	0.00374617	1.67699	FALSE
GPR87	UKB EUR (Phecode)	phecode_198.6-both_sexes	Secondary malignancy of bone	370873	rs142901780	3	151011994	2.606	0.5215	0.0010605	5.822e-07	T	G	3_150761994_151261994	0.0010605	13.5448	FALSE
PDE12	FinnGen-UKB-EST (Meta-Analysis)	K11_APPENDACUT	Acute appendicitis	419685	rs141980044	3	57543376	2.86	0.572	0.0008317	5.79e-07	A	G	3_57293376_57793376	0.0008317	17.4615	FALSE
DEPTOR	FinnGen-UKB-EST (Meta-Analysis)	T2D	Type 2 diabetes, definitions combined	1001190	rs4871827	8	121061879	0.0271	0.00543	0.301905	5.77e-07	A	G	8_120811879_121311879	0.301905	1.02747	FALSE
PDE12	UKB EUR (Phecode)	phecode_540.11-both_sexes	Acute appendicitis	419685	rs141980044	3	57543376	2.857	0.5716	0.000847935	5.761e-07	A	G	3_57293376_57793376	0.000847935	17.4092	FALSE
PROB1	UKB EUR (ICD10)	icd10_X59-both_sexes	X59 Exposure to unspecified factor	420531	rs536245275	5	138727991	1.223	0.2446	0.00286745	5.723e-07	G	T	5_138477991_138977991	0.00286745	3.39736	FALSE
TMPRSS4	UKB EUR (Phecode)	phecode_527.2-both_sexes	Sialoadenitis	414263	rs118160252	11	117988105	16.18	3.235	0.000452575	5.693e-07	T	C	11_117738105_118238105	0.000452575	1.06386e+07	TRUE	Cerebral atrophy, autosomal recessive
ETV3L	FinnGen (R10)	FG_CVD	Cardiovascular diseases (excluding rheumatic etc)	412181	rs61730132	1	157069134	0.107876	0.0215681	0.0163665	5.68434e-07	A	G	1_156819134_157319134	0.0163665	1.11391	FALSE
BMF	UKB EUR (Phecode)	phecode_395.2-both_sexes	Nonrheumatic aortic valve disorders	404390	rs373322892	15	40398285	1.57	0.3137	0.00226303	5.588e-07	A	C	15_40148285_40648285	0.00226303	4.80665	FALSE
ABCB1	FinnGen-UKB-EST (Meta-Analysis)	G6_AD_WIDE	Alzheimer’s disease, wide definition	1022848	rs55852620	7	87138760	-0.161	0.0322	0.022348	5.58e-07	G	T	7_86888760_87388760	0.977652	1.17468	TRUE	Encephalopathy, recurrent
CTSE	UKB EUR (ICD10)	icd10_Q54-both_sexes	Q54 Hypospadias	420531	rs28548020	1	206329053	129.3	25.84	0.000109061	5.572e-07	A	C	1_206079053_206579053	0.000109061	1.42652e+56	FALSE
GGN	UKB EUR (Phecode)	phecode_626.12-females	Excessive or frequent menstruation	204596	rs62123481	19	38875072	0.3143	0.06279	0.0143321	5.563e-07	A	G	19_38625072_39125072	0.0143321	1.3693	TRUE	Globozoospermia
CRB3	FinnGen (R10)	T2D	Type 2 diabetes, definitions combined	400197	rs141345495	19	6466477	0.368316	0.0735588	0.00174798	5.52573e-07	T	C	19_6216477_6716477	0.00174798	1.4453	FALSE
ANGPTL4	FinnGen (R10)	I9_CORATHER	Coronary atherosclerosis	394668	rs116843064	19	8429323	-0.120304	0.0240256	0.0273793	5.51887e-07	A	G	19_8179323_8679323	0.972621	1.12784	TRUE	Lower plasma triglyceride level
APOE	FinnGen (R10)	J10_ASTHMA_MAIN_EXMORE	Asthma (only as main-diagnosis) (more control exclusions)	257494	rs429358	19	45411941	-0.0522214	0.0104259	0.18331	5.47709e-07	C	T	19_45161941_45661941	0.81669	1.05361	TRUE	Alzheimer disease, early-onset
ATG4B	FinnGen (R10)	BMI_IRN	Body-mass index, inverse-rank normalized	290820	rs7601000	2	242610773	-0.0146893	0.00293174	0.773251	5.43075e-07	A	T	2_242360773_242860773	0.226749	1.0148	FALSE
MDN1	FinnGen (R10)	N14_GLOMER_NEPHRITIS	Glomerulonephritis	412181	rs114130059	6	90383869	0.390655	0.0779678	0.0205644	5.43e-07	T	C	6_90133869_90633869	0.0205644	1.47795	FALSE
PATJ	UKB EUR (Phecode)	phecode_250.2-both_sexes	Type 2 diabetes	418949	rs12140153	1	62579891	-0.09086	0.01813	0.0959732	5.412e-07	T	G	1_62329891_62829891	0.904027	1.09512	FALSE
HMGXB4	FinnGen (R10)	RX_CROHN_1STLINE	First line medication for Crohns disease	412181	rs1053593	22	35660875	0.0281221	0.00561192	0.599402	5.41116e-07	T	G	22_35410875_35944209	0.599402	1.02852	FALSE
TMPRSS4	UKB EUR (Phecode)	phecode_112-both_sexes	Candidiasis	419870	rs1941635	11	117982495	-0.3229	0.06443	0.955403	5.411e-07	G	T	11_117732495_118232495	0.0445973	1.38113	TRUE	Cerebral atrophy, autosomal recessive
APOE	FinnGen (R10)	I9_PROGVASC	Progressive vascular leukoencephalopathy	375403	rs429358	19	45411941	0.321419	0.0641295	0.181542	5.3858e-07	C	T	19_45161941_45661941	0.181542	1.37908	TRUE	Alzheimer disease, early-onset
ATP2B2	UKB EUR (Phecode)	phecode_512.8-both_sexes	Cough	408604	rs144118750	3	10413597	1.075	0.2145	0.00370277	5.37e-07	T	C	3_10163597_10663597	0.00370277	2.92999	TRUE	Autism spectrum disorder
ALG8	FinnGen (R10)	Q17_CYSTIC_KIDNEY_DISEA	Cystic kidney disease	411396	rs202112771	11	77820487	1.37243	0.273717	0.00272887	5.33003e-07	A	C	11_77570487_78070487	0.00272887	3.94493	TRUE	Congenital disorder of glycosylation
TBX2	FinnGen (R10)	M13_CHRONSYNOVITISHANDWRIST	Chronic crepitant synovitis/bursitis of hand and wrist/periarhritis of wrist	300023	rs1487359387	17	59485428	3.94789	0.787097	0.000182986	5.28251e-07	T	C	17_59235428_59735428	0.000182986	51.8259	TRUE	Cardiac defects, skeletal abnormalities, facial dysmorphia, developmental delay and endocrine system disorders
SERPINA1	FinnGen (R10)	CIRRHOSIS_BROAD	Cirrhosis, broad definition used in the article https://doi.org/10.1101/594523	412181	rs28929474	14	94844947	0.350092	0.0697916	0.0197869	5.26914e-07	T	C	14_94594947_95094947	0.0197869	1.4192	TRUE	Alpha-1-antitrypsin deficiency
PNKD	UKB EUR (Phecode)	phecode_579-both_sexes	Other symptoms involving abdomen and pelvis	394230	rs147259983	2	219204534	1.412	0.2814	0.00244554	5.218e-07	A	G	2_218954534_219454534	0.00244554	4.10416	TRUE	Paroxysmal kinesigenic dyskinesia
PDXK	UKB EUR (Phecode)	phecode_245.21-both_sexes	Chronic lymphocytic thyroiditis	399283	rs181726789	21	45152383	1.481	0.2951	0.0316679	5.212e-07	A	C	21_44887901_45402383	0.0316679	4.39734	TRUE	Peripheral polyneuropathy, axonal
VWA3A	FinnGen (R10)	RX_ANTIHYP	Antihypertensive medication - note that there are other indications	412181	rs1105929	16	22144318	-0.0295435	0.00588619	0.272403	5.19087e-07	T	C	16_21894318_22394318	0.727597	1.02998	FALSE
APOE	FinnGen (R10)	COPD_LATER	Later onset COPD	184507	rs429358	19	45411941	-0.095156	0.018953	0.17585	5.15027e-07	C	T	19_44687848_45661941	0.82415	1.09983	TRUE	Alzheimer disease, early-onset
PTPN22	UKB EUR (Phecode)	phecode_242-both_sexes	Thyrotoxicosis with or without goiter	401322	rs2476601	1	114377568	-0.2522	0.05023	0.899176	5.132e-07	G	A	1_114127568_114627568	0.100824	1.28685	TRUE	Arthritis, juvenile
ENPP2	FinnGen-UKB-EST (Meta-Analysis)	M13_HALLUXVALGUS	Hallux valgus (acquired)	775300	rs10283100	8	120596023	0.0879	0.0175	0.936189	5.06e-07	G	A	8_120346023_120846023	0.936189	1.09188	FALSE
FBXO6	FinnGen (R10)	POLLENALLERG	Pollen allergy	409137	rs148957324	1	11733846	-0.762003	0.151544	0.00541611	4.9496e-07	A	C	1_11483846_11983846	0.994584	2.14256	FALSE
TYK2	FinnGen (R10)	D3_IMMUNEMECHANISM	Certain disorders involving the immune mechanism	412181	rs34536443	19	10463118	-0.283109	0.0563011	0.0302264	4.94402e-07	C	G	19_10213118_10713118	0.969774	1.32725	TRUE	Acute lymphoblastic leukaemia, primary
ZSCAN31	UKB EUR (Phecode)	phecode_250-both_sexes	Diabetes mellitus	420529	rs853678	6	28297313	0.06815	0.01355	0.164615	4.926e-07	A	T	6_28047313_28547313	0.164615	1.07053	FALSE
CHAT	FinnGen-UKB-EST (Meta-Analysis)	M13_ARTHROSIS	Arthrosis	854430	rs1880676	10	50824117	-0.0235	0.00467	0.224565	4.92e-07	A	G	10_50574117_51074117	0.775435	1.02378	TRUE	Autism
SERPINA1	FinnGen (R10)	M13_ARTHTROSIS_COX_PRIM_HIPSURG	Coxarthrosis, primary, with hip surgery	406666	rs28929474	14	94844947	-0.223115	0.0443606	0.0197992	4.91541e-07	T	C	14_94594947_95094947	0.980201	1.24996	TRUE	Alpha-1-antitrypsin deficiency
BMP3	FinnGen-UKB-EST (Meta-Analysis)	H7_CATARACTSENILE	Senile cataract	1010906	rs74764079	4	81952637	0.0893	0.0178	0.026969	4.91e-07	A	T	4_81702637_82202637	0.026969	1.09341	TRUE	Coloboma
MAP2K3	FinnGen (R10)	I9_DISVEINLYMPH	Diseases of veins, lymphatic vessels and lymph nodes, not elsewhere classified	412181	rs1657686	17	21216964	-0.0340948	0.00677785	0.511627	4.89666e-07	C	T	17_20966964_21466964	0.488373	1.03468	TRUE	Autism spectrum disorder
NDUFS2	FinnGen (R10)	M13_BURSITISHIPOTH	Other bursitis of hip	300153	rs534026057	1	161182256	3.97489	0.790179	0.000135317	4.89542e-07	T	C	1_160932256_161432256	0.000135317	53.2443	TRUE	Isolated Complex I deficiency
OCA2	UKB EUR (Phecode)	phecode_702-both_sexes	Degenerative skin conditions and other dermatoses	414975	rs121918166	15	28230247	0.4763	0.09468	0.00897251	4.888e-07	T	C	15_27980247_28480247	0.00897251	1.61011	TRUE	Albinism
MAP2	UKB EUR (Phecode)	phecode_530.2-both_sexes	Esophageal bleeding (varices/hemorrhage)	373515	rs139310749	2	210518057	0.6997	0.1391	0.0146955	4.886e-07	A	G	2_210268057_210768057	0.0146955	2.01315	TRUE	Autism spectrum disorder
SERPINA1	UKB EUR (ICD10)	icd10_K74-both_sexes	K74 Fibrosis and cirrhosis of liver	420531	rs28929474	14	94844947	0.8113	0.1612	0.0201926	4.819e-07	T	C	14_94594947_95094947	0.0201926	2.25083	TRUE	Alpha-1-antitrypsin deficiency
CACNA1E	UKB EUR (ICD10)	icd10_L28-both_sexes	L28 Lichen simplex chronicus and prurigo	420531	rs528317539	1	181767494	24.5	4.867	0.00043532	4.816e-07	A	C	1_181517494_182017494	0.00043532	4.36732e+10	TRUE	Developmental and epileptic encephalopathy
LRRC8E	FinnGen-UKB-EST (Meta-Analysis)	E4_HYPERCHOL	Pure hypercholesterolaemia	382446	rs201790483	19	7965159	1.12	0.222	0.000267632	4.79e-07	C	G	19_7715159_8215159	0.000267632	3.06485	FALSE
LRRC8E	FinnGen (R10)	E4_HYPERCHOL	Pure hypercholesterolaemia	382446	rs201790483	19	7965159	1.11814	0.222091	0.000267632	4.78829e-07	C	G	19_7715159_8215159	0.000267632	3.05916	FALSE
MYO1H	FinnGen (R10)	ANTIDEPRESSANTS	Depression medications	214896	rs3825393	12	109883374	0.0352323	0.00699781	0.564777	4.78454e-07	C	T	12_109633374_110234041	0.564777	1.03586	TRUE	Central hypoventilation syndrome with autonomic dysfunction
LRRC34	UKB EUR (Phecode)	phecode_320-both_sexes	Meningitis	419741	rs560141664	3	169525258	44.03	8.741	0.000110023	4.732e-07	T	G	3_169275258_169775258	0.000110023	1.3243e+19	FALSE
APOH	FinnGen (R10)	I9_NONISCHCARDMYOP	Non-ischemic cardiomyopathy	343173	rs1801689	17	64210580	0.338554	0.0672147	0.00981875	4.73129e-07	C	A	17_63960580_64460580	0.00981875	1.40292	TRUE	Thrombophilia
PRIM1	FinnGen-UKB-EST (Meta-Analysis)	CD2_BENIGN_LEIOMYOMA_UTERI	Leiomyoma of uterus	571310	rs2277339	12	57146069	-0.0489	0.00971	0.112636	4.7e-07	G	T	12_56896069_57396069	0.887364	1.05012	TRUE	Developmental disorder
TMC3	UKB EUR (Phecode)	phecode_458-both_sexes	Hypotension	401159	rs146506274	15	81648870	1.767	0.3508	0.0006755	4.694e-07	T	C	15_81398870_81898870	0.0006755	5.85327	FALSE
LIPA	UKB EUR (Phecode)	phecode_411.4-both_sexes	Coronary atherosclerosis	405940	rs1051338	10	91007360	0.05595	0.0111	0.3042	4.638e-07	G	T	10_90757360_91257360	0.3042	1.05754	TRUE	Cholesterol ester storage disease
ANO1	UKB EUR (Phecode)	phecode_401.1-both_sexes	Essential hypertension	419550	rs2186797	11	70007770	0.06046	0.01199	0.0677405	4.612e-07	C	T	11_69757770_70257770	0.0677405	1.06233	TRUE	Intestinal dysmotility syndrome
DBH	FinnGen-UKB-EST (Meta-Analysis)	O15_HYPTENSPREG	Pregnancy hypertension	588263	rs77273740	9	136501728	-0.129	0.0256	0.0265027	4.61e-07	T	C	9_136251728_136751728	0.973497	1.13769	TRUE	Dopamine beta hydroxylase deficiency
RPA1	FinnGen (R10)	C3_CLL_EXALLC	Chronic lymphocytic leukaemia (controls excluding all cancers)	314857	rs202068855	17	1783909	1.06859	0.211917	0.0102919	4.59515e-07	T	C	17_1533909_2033909	0.0102919	2.91127	TRUE	Non-small cell lung cancer
RNF43	FinnGen-UKB-EST (Meta-Analysis)	I9_CORATHER	Coronary atherosclerosis	579856	rs199598395	17	56436130	0.153	0.0302	0.0122488	4.56e-07	T	C	17_56186130_56686130	0.0122488	1.16532	TRUE	Colorectal cancer
ZNF285	FinnGen (R10)	K11_DIAHER	Diaphragmatic hernia	365304	rs12610859	19	44890801	-0.0684926	0.0135743	0.353432	4.51773e-07	T	C	19_44640801_45140801	0.646568	1.07089	FALSE
OCA2	FinnGen (R10)	L12_EPIDERMALTHICKOTH	Other epidermal thickening	386753	rs74653330	15	28228553	0.425903	0.0844047	0.0437639	4.51232e-07	T	C	15_27978553_28478553	0.0437639	1.53097	TRUE	Albinism
FN1	UKB EUR (ICD10)	icd10_I25-both_sexes	I25 Chronic ischaemic heart disease	420531	rs1250259	2	216300482	-0.05158	0.01022	0.735411	4.507e-07	A	T	2_216050482_216550482	0.264589	1.05293	TRUE	Glomerulopathy with fibronectin deposits
CD22	FinnGen-UKB-EST (Meta-Analysis)	G6_ALS	Motor neuron disease	374091	rs201873766	19	35831826	2.43	0.481	0.000668287	4.44e-07	T	C	19_35581826_36081826	0.000668287	11.3589	TRUE	Unilateral microphthalmia, isolated
EHBP1L1	UKB EUR (Phecode)	phecode_411.4-both_sexes	Coronary atherosclerosis	405940	rs3741380	11	65349063	0.05174	0.01025	0.467536	4.424e-07	A	G	11_65099063_65599063	0.467536	1.0531	FALSE
RHCG	FinnGen (R10)	RX_ANTIHYP	Antihypertensive medication - note that there are other indications	412181	rs17807723	15	90023558	-0.033682	0.0066679	0.190405	4.38652e-07	A	G	15_89750229_90273558	0.809595	1.03426	FALSE
CPZ	FinnGen (R10)	D3_IMMUDEFANTIBODYNAS	Other and unspecified immunodeficiencies with predominantly antibody defects	405977	rs141203560	4	8607856	3.29457	0.651971	0.000434686	4.3438e-07	T	C	4_8357856_8857856	0.000434686	26.9658	FALSE
PLTP	FinnGen (R10)	I9_IHD	Ischaemic heart disease, wide definition	412181	rs201557719	20	44538702	0.337691	0.0668228	0.00251915	4.33711e-07	A	C	20_43807246_44788702	0.00251915	1.40171	FALSE
CFAP100	UKB EUR (ICD10)	icd10_E88-both_sexes	E88 Other metabolic disorders	420531	rs142534437	3	126154470	16.94	3.352	0.000326958	4.322e-07	A	G	3_125904470_126404470	0.000326958	2.27483e+07	FALSE
ANXA11	UKB EUR (Phecode)	phecode_598-both_sexes	Abnormal findings on examination of urine	420531	rs34414015	10	81921766	0.7588	0.1501	0.00635586	4.314e-07	T	C	10_81671766_82171766	0.00635586	2.13571	TRUE	Amyotrophic lateral sclerosis
THBS3	FinnGen (R10)	G6_NERPLEX	Nerve, nerve root and plexus disorders	412181	rs199935580	1	155170392	0.476094	0.0941629	0.00099821	4.27977e-07	A	G	1_154920392_155420392	0.00099821	1.60977	FALSE
BRCA2	FinnGen (R10)	C3_BREAST_ERNEG_EXALLC	Malignant neoplasm of breast, HER-negative (controls excluding all cancers)	188866	rs80358972	13	32930609	2.52172	0.498708	0.000186386	4.27012e-07	T	C	13_32680609_33180609	0.000186386	12.45	TRUE	Acinar cell carcinoma of the pancreas
MAD2L1	UKB EUR (Phecode)	phecode_287.32-both_sexes	Secondary thrombocytopenia	417083	rs2193126	4	120986854	117.4	23.22	0.00012817	4.243e-07	T	G	4_120736854_121236854	0.00012817	9.68662e+50	TRUE	Reduced expression
ZNF799	FinnGen (R10)	KELA_DIAB_INSUL_EXMORE	Diabetes, insuline treatment (Kela reimbursement) (more control exclusions)	397468	rs4804669	19	12502457	0.0421678	0.00832937	0.792193	4.13714e-07	G	A	19_12252457_13244316	0.792193	1.04307	FALSE
DYNC1LI1	FinnGen (R10)	I9_OTHOTH	Other other unspecified disorders of the circulatory system	407304	rs542206734	3	32611686	2.97551	0.587677	0.000235253	4.12344e-07	C	T	3_32361686_32861686	0.000235253	19.5996	FALSE
PLTP	FinnGen (R10)	I9_ATHSCLE	Atherosclerosis, excluding cerebral, coronary and PAD	398220	rs201557719	20	44538702	0.532983	0.10526	0.00248487	4.11671e-07	A	C	20_44288702_44788702	0.00248487	1.70401	FALSE
COMT	FinnGen (R10)	BMI_IRN	Body-mass index, inverse-rank normalized	290820	rs4646315	22	19951897	0.0136531	0.00269623	0.290778	4.11074e-07	C	G	22_19701897_20201897	0.290778	1.01375	TRUE	Bardet-Biedl syndrome
CMYA5	UKB EUR (ICD10)	icd10_G99-both_sexes	G99 Other disorders of nervous system in diseases classified elsewhere	420531	rs188114860	5	79028819	2.656	0.5245	0.00242079	4.092e-07	G	T	5_78778819_79278819	0.00242079	14.2392	FALSE
SH2B3	FinnGen (R10)	J10_ACUTEUPPERINFEC	Acute upper respiratory infections of multiple and unspecified sites	375800	rs3184504	12	111884608	-0.0389876	0.00769696	0.593227	4.07699e-07	C	T	12_111634608_112257756	0.406773	1.03976	TRUE	Erythrocytosis
TNFRSF10A	UKB EUR (Phecode)	phecode_741-both_sexes	Symptoms and disorders of the joints	417245	rs20576	8	23058220	0.1456	0.02873	0.205215	4.065e-07	G	T	8_22808220_23308220	0.205215	1.15673	FALSE
RECQL4	FinnGen-UKB-EST (Meta-Analysis)	N14_ENDOMETRIOSIS	Endometriosis	44450	rs375432640	8	145737148	4.41	0.869	0.000201237	3.98e-07	A	G	8_145487148_145987148	0.000201237	82.2695	TRUE	Baller-Gerold syndrome
HNF4A	UKB EUR (Phecode)	phecode_250-both_sexes	Diabetes mellitus	420529	rs1800961	20	43042364	0.1463	0.02885	0.0313833	3.969e-07	T	C	20_42792364_43292364	0.0313833	1.15754	TRUE	Diabetes
MCM8	UKB EUR (Phecode)	phecode_626-females	Disorders of menstruation and other abnormal bleeding from female genital tract	213831	rs16991615	20	5948227	0.1134	0.02236	0.0648069	3.968e-07	A	G	20_5698227_6198227	0.0648069	1.12008	TRUE	Lynch-like syndrome
RREB1	FinnGen (R10)	G6_SLEEPAPNO_INCLAVO	Sleep apnoea, including avohilmo	412181	rs9379084	6	7231843	-0.0573671	0.0113066	0.113725	3.9005e-07	A	G	6_6981843_7481843	0.886275	1.05904	FALSE
ZNF468	FinnGen (R10)	CD2_BENIGN_LEIOMYOMA_UTERI	Leiomyoma of uterus	230310	rs61729939	19	53345095	0.0578072	0.0113908	0.172402	3.87668e-07	A	G	19_53095095_53595095	0.172402	1.05951	FALSE
PLEKHS1	UKB EUR (ICD10)	icd10_V80-both_sexes	V80 Animal-rider or occupant of animal-drawn vehicle injured in transport accident	420531	rs41292632	10	115529576	0.5151	0.1015	0.163363	3.873e-07	A	T	10_115279576_115779576	0.163363	1.67381	FALSE
NRAP	UKB EUR (Phecode)	phecode_358.1-both_sexes	Myasthenia gravis	417556	rs868738	10	115381747	0.5088	0.1002	0.350062	3.852e-07	A	G	10_115131747_115631747	0.350062	1.66329	TRUE	Cardiomyopathy, dilated
AMOTL1	FinnGen (R10)	I9_VARICVE	Varicose veins	388830	rs138059525	11	94533444	-0.176808	0.0348135	0.0176398	3.79979e-07	A	G	11_94283444_94783444	0.98236	1.1934	TRUE	Cleft lip and palate, imperforate anus and dysmorphic features
PRSS56	UKB EUR (Phecode)	phecode_367.1-both_sexes	Myopia	418533	rs1550094	2	233385396	-0.188	0.03701	0.695834	3.785e-07	A	G	2_233135396_233635396	0.304166	1.20683	TRUE	High hyperopia and nanopthalmos
MTCL1	UKB EUR (ICD10)	icd10_M81-both_sexes	M81 Osteoporosis without pathological fracture	420531	rs114965084	18	8825409	0.5005	0.09847	0.0116653	3.724e-07	A	G	18_8575409_9075409	0.0116653	1.64955	TRUE	Slowly progressive cerebellar ataxia & mild intellectual disabilty
MYH11	FinnGen (R10)	N14_URINOTH	Other diseases of urinary system	412181	rs200315340	16	15831403	0.16893	0.0332351	0.00767585	3.71741e-07	T	C	16_15581403_16081403	0.00767585	1.18404	TRUE	Altered myosin contractile function
ATP2A3	FinnGen-UKB-EST (Meta-Analysis)	J10_ASTHMA_EXMORE	Asthma (more control exclusions)	876238	rs144535413	17	3844344	0.123	0.0241	0.00880971	3.71e-07	T	C	17_3594344_4094344	0.00880971	1.13088	TRUE	Adenoma of hypophisis
PDXK	UKB EUR (Phecode)	phecode_245.2-both_sexes	Chronic thyroiditis	399299	rs181726789	21	45152383	1.45	0.2853	0.0316691	3.708e-07	A	C	21_44887901_45402383	0.0316691	4.26311	TRUE	Peripheral polyneuropathy, axonal
APP	FinnGen (R10)	F5_ALZHDEMENT	Dementia in Alzheimer disease	394705	rs63750847	21	27269932	-1.10695	0.217735	0.00363445	3.697e-07	T	C	21_27019932_27519932	0.996366	3.02512	TRUE	Alzheimer disease
TRERF1	FinnGen (R10)	H7_RETINALBREAK	Retinal breaks without detachment	381443	rs34528654	6	42204016	0.349994	0.0688347	0.0198121	3.68477e-07	A	G	6_41954016_42454016	0.0198121	1.41906	FALSE
RMC1	FinnGen-UKB-EST (Meta-Analysis)	K11_CHOLELITH	Cholelithiasis	1017647	rs1788825	18	21109250	-0.03	0.0059	0.656727	3.67e-07	C	T	18_20837531_21359250	0.343273	1.03045	FALSE
CYP1B1	FinnGen-UKB-EST (Meta-Analysis)	L12_HIDRADENITISSUP	Hidradenitis suppurativa	942420	rs1800440	2	38298139	0.216	0.0425	0.162331	3.67e-07	C	T	2_38048139_38548139	0.162331	1.2411	TRUE	Anterior segment developmental anomaly
IFIH1	FinnGen (R10)	HYPOTHY_REIMB	Hypothyroidism, drug reimbursement	107865	rs35667974	2	163124637	-0.308141	0.0605767	0.0190024	3.64183e-07	C	T	2_162874637_163374637	0.980998	1.36089	TRUE	Aicardi-Goutières and Singleton-Merten syndromes
HHIPL1	FinnGen-UKB-EST (Meta-Analysis)	C_STROKE	STROKE	507815	rs781635564	14	100125788	0.205	0.0402	0.00689283	3.6e-07	TGC	T	14_99875788_100452618	0.00689283	1.22753	FALSE
SLC5A9	FinnGen (R10)	G6_MERALGIA	Meralgia paraesthetica	361481	rs763942110	1	48701406	2.66064	0.522824	0.000253662	3.5999e-07	C	CG	1_48451406_48951406	0.000253662	14.3054	FALSE
GDPD5	FinnGen (R10)	CD2_BENIGN_LIPO_SKIN_NOS	Benign lipomatous neoplasm of skin and subcutaneous tissue of other and unspecified sites	412181	rs571353	11	75152243	0.500204	0.0982513	0.614332	3.56049e-07	T	C	11_74902243_75402243	0.614332	1.64906	FALSE
ING1	FinnGen-UKB-EST (Meta-Analysis)	L12_ALOPECAREATA	Alopecia areata	394872	rs748721285	13	111368006	3.4	0.667	0.000135864	3.56e-07	A	G	13_111118006_111618006	0.000135864	29.9641	FALSE
ING1	FinnGen (R10)	L12_ALOPECAREATA	Alopecia areata	394872	rs748721285	13	111368006	3.39786	0.667383	0.000135864	3.5559e-07	A	G	13_111118006_111618006	0.000135864	29.9	FALSE
EVI2B	FinnGen (R10)	I9_THROMBOTH	Other embolism and thrombosis	361334	rs780230974	17	29597925	1.82659	0.358639	0.000354335	3.52225e-07	T	C	17_29347925_29882327	0.000354335	6.21267	FALSE
PHLDA3	FinnGen-UKB-EST (Meta-Analysis)	C3_BREAST_EXALLC	Malignant neoplasm of breast (controls excluding all cancers)	549103	rs35383942	1	201437832	0.0746	0.0146	0.0810814	3.52e-07	T	C	1_201187832_201687832	0.0810814	1.07745	FALSE
SLC39A8	FinnGen-UKB-EST (Meta-Analysis)	K11_DIAHER	Diaphragmatic hernia	950925	rs13107325	4	103188709	0.0759	0.0149	0.0431392	3.52e-07	T	C	4_102938709_103438709	0.0431392	1.07885	TRUE	Charcot-Marie-Tooth disease
KERA	FinnGen (R10)	Q17_CONGEN_MALFO_ANTER_SEGMENT_EYE	Congenital malformations of anterior segment of eye	410305	rs121917858	12	91449319	1.75899	0.345297	0.00396988	3.50332e-07	C	T	12_91199319_91699319	0.00396988	5.80657	TRUE	Atherosclerosis, premature
LAG3	FinnGen (R10)	E4_THYROID	Disorders of the thyroid gland	412181	rs149722682	12	6882498	0.505193	0.0991606	0.00102465	3.49301e-07	A	C	12_6632498_7132498	0.00102465	1.65731	TRUE	T-cell deficiency and combined immunodeficiency
ACAN	FinnGen (R10)	PRIM_KNEEARTHROSIS	Primary gonarthrosis, bilateral	381908	rs34949187	15	89386652	-0.0850447	0.0166916	0.129466	3.48634e-07	A	G	15_89136652_89636652	0.870534	1.08877	TRUE	Aggrecan deficiency
SH2B3	FinnGen (R10)	I9_HEARTFAIL_AND_CHD	Heart failure and coronary heart disease	379174	rs3184504	12	111884608	-0.0691103	0.013561	0.593081	3.4641e-07	C	T	12_111634608_112257756	0.406919	1.07155	TRUE	Erythrocytosis
ABCA6	FinnGen (R10)	E4_LIPOPROT	Disorders of lipoprotein metabolism and other lipidaemias	395429	rs77542162	17	67081278	0.222469	0.0436495	0.00683697	3.45605e-07	G	A	17_66831278_67331278	0.00683697	1.24916	FALSE
CPB1	UKB EUR (Phecode)	phecode_727.6-both_sexes	Rupture of tendon, nontraumatic	387352	rs145346983	3	148562272	1.946	0.3819	0.0116149	3.456e-07	A	G	3_148312272_148812272	0.0116149	7.00063	TRUE	Pancreatic cancer
APBB2	FinnGen (R10)	RX_N05C	Use of hypnotics and sedatives	412181	rs202070684	4	40936670	-0.590929	0.115936	0.000867447	3.45009e-07	C	A	4_40686670_41186670	0.999133	1.80567	FALSE
APOE	FinnGen (R10)	AB1_ERYSIPELAS	Erysipelas	385488	rs429358	19	45411941	-0.0670971	0.0131623	0.182066	3.43827e-07	C	T	19_45161941_45661941	0.817934	1.0694	TRUE	Alzheimer disease, early-onset
PNPLA2	FinnGen (R10)	K11_LIVER	Diseases of liver	412181	rs140201358	11	823586	0.269509	0.0528668	0.0138549	3.43487e-07	G	C	11_573586_1073586	0.0138549	1.30932	TRUE	Distal myopathy & lipodystrophy
DYSF	UKB EUR (ICD10)	icd10_Q27-both_sexes	Q27 Other congenital malformations of peripheral vascular system	420531	rs121908954	2	71829924	4.354	0.8541	0.00804453	3.434e-07	G	A	2_71579924_72079924	0.00804453	77.789	TRUE	Distal anterior phenotype
HMCN1	FinnGen (R10)	J10_ASTHMACOPDKELA	Asthma/COPD (KELA code 203)	386387	rs568290303	1	185984284	0.927842	0.181997	0.000286719	3.4306e-07	T	TTTGTAGTTCCA	1_185734284_186234284	0.000286719	2.52905	TRUE	Cuticular drusen
SLC46A1	FinnGen (R10)	I9_THROMBOTH	Other embolism and thrombosis	361334	rs782088415	17	26726707	1.9126	0.375133	0.000271185	3.42405e-07	A	G	17_26476707_26976707	0.000271185	6.77067	TRUE	Folate malabsorption
DUOX2	FinnGen (R10)	D3_ANAEMIA_IRONDEF	Iron deficiency anaemia	408837	rs269868	15	45392075	-0.115008	0.0225556	0.929352	3.4168e-07	A	G	15_45142075_45642075	0.070648	1.12188	TRUE	Compressive hypothyroid goitre causing resiratory distress
ADH1B	UKB EUR (Phecode)	phecode_401.1-both_sexes	Essential hypertension	419550	rs1229984	4	100239319	0.103	0.0202	0.977181	3.386e-07	C	T	4_99989319_100489319	0.977181	1.10849	FALSE
CPS1	FinnGen-UKB-EST (Meta-Analysis)	M13_ARTHROSIS_KNEE	Gonarthrosis	843491	rs1047891	2	211540507	0.0291	0.0057	0.317108	3.38e-07	A	C	2_211052627_211790507	0.317108	1.02953	TRUE	Carbamoyl phosphate synthetase I deficiency
EML4	FinnGen (R10)	N14_FEMGENPROL	Female genital prolapse	130166	rs6736913	2	42510018	0.248328	0.0486616	0.982661	3.34026e-07	G	A	2_42260018_42760018	0.982661	1.28188	FALSE
UNC93A	UKB EUR (Phecode)	phecode_292.2-both_sexes	Mild cognitive impairment	411154	rs138732131	6	167728776	8.843	1.733	0.00164123	3.339e-07	C	T	6_167478776_167978776	0.00164123	6925.74	FALSE
POU1F1	FinnGen (R10)	N14_ORHCEPINDIDYMITIS	Orchitis and epididymitis	133093	rs143373007	3	87313507	-1.41958	0.278037	0.00521481	3.29526e-07	C	T	3_87063507_87563507	0.994785	4.13538	TRUE	Combined pituitary hormone deficiency
RAD1	UKB EUR (Phecode)	phecode_573.5-both_sexes	Jaundice (not of newborn)	409506	rs1805328	5	34911914	0.8785	0.172	0.0183534	3.244e-07	C	G	5_34661914_35161914	0.0183534	2.40729	TRUE	Non-small cell lung cancer
PDCD11	FinnGen (R10)	AB1_SEQULAE_POLIO	Sequelae of poliomyelitis	409753	rs369798626	10	105202177	3.38751	0.663083	0.000544331	3.2434e-07	T	C	10_104952177_105452177	0.000544331	29.5922	FALSE
OPRD1	FinnGen (R10)	I9_CORATHER	Coronary atherosclerosis	394668	rs77585854	1	29189601	-0.205526	0.040212	0.0099258	3.20339e-07	A	G	1_28939601_29647790	0.990074	1.22817	FALSE
GPR135	UKB EUR (ICD10)	icd10_S71-both_sexes	S71 Open wound of hip and thigh	420531	rs143521018	14	59930916	50.73	9.924	0.000271078	3.192e-07	GCA	G	14_59680916_60180916	0.000271078	1.07587e+22	FALSE
C1S	FinnGen (R10)	O15_PREG_ANESTH_COMPL	Complications of anaesthesia during pregnancy	195579	rs145759514	12	7177621	5.25262	1.02645	0.000181292	3.1002e-07	A	G	12_6927621_7427621	0.000181292	191.066	TRUE	Complement C1S abnormality
TNFRSF13B	FinnGen (R10)	J10_PERITONSABSC	Peritonsillar abscess	316786	rs72553883	17	16843729	0.250112	0.0488526	0.0238539	3.05971e-07	T	G	17_16409117_17093729	0.0238539	1.28417	TRUE	Antibody deficiency
PDE11A	FinnGen (R10)	H7_MYOPIA	Myopia	398134	rs17400325	2	178565913	0.36773	0.0718079	0.0200005	3.03886e-07	C	T	2_178315913_178815913	0.0200005	1.44445	TRUE	ACTH-independent macronodular adrenocortical hyperplasia
HFE	FinnGen (R10)	FG_CVD	Cardiovascular diseases (excluding rheumatic etc)	412181	rs1799945	6	26091179	0.0440857	0.00860847	0.109972	3.03606e-07	G	C	6_25607033_26368437	0.109972	1.04507	TRUE	Altered iron status
TESPA1	FinnGen (R10)	CHILDHOOD_ALLERGY	Childhood allergy (age < 16)	412181	rs183884396	12	55356838	0.56439	0.110188	0.00608207	3.02225e-07	A	G	12_55106838_55606838	0.00608207	1.75837	FALSE
ZNF18	FinnGen (R10)	Q17_VACTREL	Vertebral, anorectal, cardiavascular, thracheoesophagial, renal and limb anomaly	412181	rs139692409	17	11894428	0.523973	0.102266	0.00655431	2.99682e-07	A	G	17_11644428_12144428	0.00655431	1.68872	FALSE
MAP2K3	FinnGen (R10)	I9_VARICVE	Varicose veins	388830	rs1657686	17	21216964	-0.0451082	0.00880368	0.511848	2.99461e-07	C	T	17_20966964_21466964	0.488152	1.04614	TRUE	Autism spectrum disorder
TTN	UKB EUR (Phecode)	phecode_726.3-both_sexes	Bursitis	387941	rs186273940	2	179429612	8.712	1.7	0.000424025	2.986e-07	G	A	2_179179612_179679612	0.000424025	6075.38	TRUE	Arrhythmogenic right ventricular cardiomyopathy
FN1	UKB EUR (Phecode)	phecode_411.8-both_sexes	Other chronic ischemic heart disease, unspecified	413250	rs1250259	2	216300482	-0.05255	0.01025	0.735398	2.973e-07	A	T	2_216050482_216550482	0.264602	1.05396	TRUE	Glomerulopathy with fibronectin deposits
MST1	FinnGen (R10)	ULCEROTH	Other ulcerative colitis	394849	rs3197999	3	49721532	0.169607	0.0330901	0.391639	2.96565e-07	A	G	3_49374377_49980625	0.391639	1.18484	TRUE	Inflammatory bowel disease
WHRN	FinnGen (R10)	KELA_DIAB_INSUL_EXMORE	Diabetes, insuline treatment (Kela reimbursement) (more control exclusions)	397468	rs4978584	9	117186712	-0.0386514	0.00753754	0.266389	2.93062e-07	T	C	9_116936712_117436712	0.733611	1.03941	TRUE	Aland eye disease
BPI	FinnGen (R10)	M13_ARTHINOTH	Arthropathies in other diseases classified elsewhere	263982	rs1341023	20	36932660	-0.217461	0.0423999	0.450459	2.91588e-07	T	C	20_36682660_37182660	0.549541	1.24292	FALSE
TP63	FinnGen (R10)	C3_SKIN_EXALLC	Malignant neoplasm of skin (controls excluding all cancers)	336464	rs190865056	3	189584543	0.221331	0.0431542	0.0141798	2.91521e-07	A	T	3_189334543_189834543	0.0141798	1.24774	TRUE	Abnormality of the skeletal system
MCM8	UKB EUR (ICD10)	icd10_D25-both_sexes	D25 Leiomyoma of uterus	420531	rs16991615	20	5948227	0.1469	0.02862	0.0652782	2.869e-07	A	G	20_5698227_6198227	0.0652782	1.15824	TRUE	Lynch-like syndrome
SWAP70	FinnGen (R10)	K11_REIMB_202	KELA_REIMBURSEMENT_202	412181	rs415895	11	9769562	0.0557509	0.0108628	0.735822	2.86273e-07	G	C	11_9519562_10019562	0.735822	1.05733	FALSE
FLG	FinnGen (R10)	J10_LOWCHRON	Chronic lower respiratory diseases	412181	rs558269137	1	152285076	0.129404	0.0252101	0.0140288	2.85141e-07	C	CACTG	1_152035076_152535076	0.0140288	1.13815	TRUE	Atopic asthma
FLG	UKB EUR (Phecode)	phecode_706.2-both_sexes	Sebaceous cyst	419532	rs61816761	1	152285861	-0.2664	0.05188	0.0233711	2.803e-07	A	G	1_152035861_152535861	0.976629	1.30526	TRUE	Atopic asthma
TSPEAR	FinnGen (R10)	F5_NEUROTICOTH	Other neurotic disorders	369688	rs201663789	21	45941804	2.4652	0.479801	0.00030404	2.77741e-07	A	G	21_45691804_46191804	0.00030404	11.7658	TRUE	Ectodermal dysplasia 14
WSCD2	FinnGen-UKB-EST (Meta-Analysis)	M13_INTERVERTEB	Other intervertebral disc disorders	857538	rs3764002	12	108618630	-0.0323	0.00628	0.302293	2.77e-07	T	C	12_108368630_108868630	0.697707	1.03283	TRUE	Obesity, early onset
APOE	FinnGen (R10)	M13_LOWBACKPAINORANDSCIATICA	Lower back pain or/and sciatica	412181	rs429358	19	45411941	-0.0472897	0.00920074	0.181314	2.75068e-07	C	T	19_45161941_45661941	0.818686	1.04843	TRUE	Alzheimer disease, early-onset
ARHGEF40	UKB EUR (Phecode)	phecode_291.1-both_sexes	Transient mental disorders due to conditions classified elsewhere	410998	rs55901089	14	21555481	4.405	0.8569	0.00757999	2.747e-07	A	G	14_21305481_21805481	0.00757999	81.8591	FALSE
MMS22L	UKB EUR (ICD10)	icd10_K05-both_sexes	K05 Gingivitis and periodontal diseases	420531	rs537128645	6	97702533	1.944	0.3782	0.00589462	2.737e-07	A	G	6_97174427_97952533	0.00589462	6.98664	FALSE
KIF15	FinnGen (R10)	ILD_ENDPOINTS	Interstitial lung disease endpoints	412181	rs138043992	3	44843459	0.468977	0.0911944	0.00994998	2.70944e-07	T	G	3_44593459_45093459	0.00994998	1.59836	TRUE	Braddock-Carey syndrome
BORCS6	FinnGen (R10)	M13_POLNODOSA	Polyarteritis nodosa	399554	rs771717125	17	8092698	4.00098	0.777845	0.000214715	2.6942e-07	C	G	17_7842698_9161672	0.000214715	54.6517	FALSE
RREB1	UKB EUR (Phecode)	phecode_495-both_sexes	Asthma	410825	rs9379084	6	7231843	-0.07346	0.01428	0.11523	2.669e-07	A	G	6_6981843_7481843	0.88477	1.07623	FALSE
ACAN	FinnGen-UKB-EST (Meta-Analysis)	M13_INTERVERTEB	Other intervertebral disc disorders	857538	rs181736584	15	89389050	0.122	0.0238	0.0122785	2.65e-07	C	T	15_89139050_89639050	0.0122785	1.12975	TRUE	Aggrecan deficiency
AKT2	FinnGen (R10)	RX_CROHN_1STLINE	First line medication for Crohns disease	412181	rs184042322	19	40762860	0.133674	0.0259695	0.0108351	2.6421e-07	T	G	19_40512860_41198848	0.0108351	1.14302	TRUE	Bone cancer
CLDN8	FinnGen-UKB-EST (Meta-Analysis)	I9_HYPTENSESS	Hypertension, essential	1000807	rs686364	21	31587793	-0.024	0.00466	0.222595	2.6e-07	G	A	21_31337793_31837793	0.777405	1.02429	TRUE	Neural tube defect
PLTP	FinnGen (R10)	I9_CABG	Coronary artery bypass grafting	354661	rs201557719	20	44538702	0.703538	0.136599	0.00249044	2.59938e-07	A	C	20_43807246_44788702	0.00249044	2.02089	FALSE
CPVL	FinnGen (R10)	K11_LICHEN_PLANUS_WIDE	Lichen ruber planus, wide definition including periferal and oral lichen planus	412181	rs117744081	7	29132279	0.235004	0.0456239	0.0343793	2.59233e-07	G	A	7_28882279_29382279	0.0343793	1.26491	TRUE	Obesity, early onset
PLAUR	FinnGen (R10)	I9_ABAORTANEUR	Abdominal aortic aneurysm (AAA)	385846	rs4760	19	44153100	0.159577	0.0309651	0.167266	2.55735e-07	G	A	19_43903100_44403100	0.167266	1.17301	FALSE
FLG	FinnGen (R10)	J10_ASTHMACOPDKELA	Asthma/COPD (KELA code 203)	386387	rs558269137	1	152285076	0.154034	0.0298862	0.0139965	2.54988e-07	C	CACTG	1_152035076_152535076	0.0139965	1.16653	TRUE	Atopic asthma
FCGR3A	FinnGen (R10)	RX_CROHN_2NDLINE	Second line medication for Crohns disease	412181	rs396991	1	161514542	0.05612	0.0108849	0.265894	2.52586e-07	C	A	1_161241291_161764542	0.265894	1.05772	TRUE	CD16 deficiency
PLCE1	FinnGen-UKB-EST (Meta-Analysis)	K11_APPENDACUT	Acute appendicitis	1028390	rs17417407	10	95931087	0.0516	0.01	0.144535	2.51e-07	T	G	10_95681087_96181087	0.144535	1.05295	TRUE	Diffuse mesangial sclerosis
ARHGEF40	UKB EUR (ICD10)	icd10_F23-both_sexes	F23 Acute and transient psychotic disorders	420531	rs55901089	14	21555481	4.459	0.8645	0.00757769	2.502e-07	A	G	14_21305481_21805481	0.00757769	86.4011	FALSE
TYK2	FinnGen (R10)	RHEUMA_SEROPOS_STRICT	Seropositive rheumatoid arthritis, strict definition	407657	rs12720356	19	10469975	-0.197627	0.0383165	0.0820972	2.49919e-07	C	A	19_10166444_10775372	0.917903	1.21851	TRUE	Acute lymphoblastic leukaemia, primary
ADH1B	UKB EUR (Phecode)	phecode_401-both_sexes	Hypertension	419799	rs1229984	4	100239319	0.1043	0.02022	0.977182	2.474e-07	C	T	4_99989319_100489319	0.977182	1.10993	FALSE
SLCO2A1	FinnGen (R10)	O15_HYPTENSPREG	Pregnancy hypertension	230310	rs146970901	3	133664067	0.252234	0.0488653	0.0117642	2.44551e-07	A	G	3_133414067_133914067	0.0117642	1.2869	TRUE	Enteropathy, chronic
PNPLA3	FinnGen-UKB-EST (Meta-Analysis)	E4_HYPERCHOL	Pure hypercholesterolaemia	964377	rs738409	22	44324727	-0.0333	0.00645	0.220409	2.42e-07	G	C	22_44074727_44574727	0.779591	1.03386	FALSE
PILRA	FinnGen (R10)	G6_AD_WIDE	Alzheimer’s disease, wide definition	412181	rs1859788	7	99971834	0.0715418	0.0138524	0.691372	2.40996e-07	G	A	7_99682049_100341795	0.691372	1.07416	FALSE
SLC39A8	UKB EUR (Phecode)	phecode_550.2-both_sexes	Diaphragmatic hernia	397345	rs13107325	4	103188709	0.08315	0.01609	0.0745754	2.385e-07	T	C	4_102938709_103438709	0.0745754	1.0867	TRUE	Charcot-Marie-Tooth disease
SYNPO	FinnGen (R10)	RX_ANTIHYP	Antihypertensive medication - note that there are other indications	412181	rs41364946	5	150036119	0.0669566	0.0129581	0.0430035	2.37662e-07	G	A	5_149771595_150286119	0.0430035	1.06925	TRUE	Glomerulosclerosis, focal and segmental
FGL1	FinnGen (R10)	O15_PRE_OR_ECLAMPSIA	Pre-eclampsia or eclampsia	219817	rs201941547	8	17726470	0.207706	0.0401516	0.037598	2.30293e-07	AT	A	8_17476470_18118306	0.037598	1.23085	FALSE
NUCB2	FinnGen-UKB-EST (Meta-Analysis)	M13_SPINSTENOSIS	Spinal stenosis	795307	rs757081	11	17351683	-0.0477	0.00923	0.334348	2.29e-07	G	C	11_17101683_17601683	0.665652	1.04886	FALSE
COL9A3	FinnGen (R10)	H7_RETINALBREAK	Retinal breaks without detachment	381443	rs1270206492	20	61470110	1.73758	0.335773	0.000350177	2.28076e-07	T	C	20_61220110_61720110	0.000350177	5.68357	TRUE	Deafness
CD63	FinnGen (R10)	D3_SARCOIDOSIS	Sarcoidosis	410019	rs148781286	12	56120740	-1.02264	0.19761	0.00584511	2.27871e-07	C	G	12_55870740_56370740	0.994155	2.78053	FALSE
TNN	FinnGen (R10)	I9_PHLETHROMBDVTLOW	DVT of lower extremities	363612	rs41266080	1	175046835	0.296999	0.0573855	0.0204751	2.273e-07	T	C	1_174796835_175296835	0.0204751	1.34581	TRUE	Auditory neuropathy
XPC	UKB EUR (Phecode)	phecode_526.5-both_sexes	Inflammatory conditions of jaw	408294	rs182616621	3	14199940	19.03	3.677	0.00109198	2.273e-07	A	C	3_13949940_14449940	0.00109198	1.83918e+08	TRUE	Bladder cancer
SHARPIN	FinnGen (R10)	AD_LO_EXMORE	Alzheimer’s disease (Late onset) (more control exclusions)	191061	rs34173062	8	145158607	0.217023	0.0419235	0.0557689	2.25928e-07	A	G	8_144908607_145408607	0.0557689	1.24237	FALSE
PGAP1	UKB EUR (Phecode)	phecode_180-females	Cervical cancer and dysplasia	201156	rs142320636	2	197781288	2.241	0.4327	0.00169093	2.236e-07	C	T	2_197531288_198031288	0.00169093	9.40273	TRUE	Cerebral visual impairment & intellectual disability
MYO15A	FinnGen-UKB-EST (Meta-Analysis)	M13_ARTHROSIS	Arthrosis	854430	rs712270	17	18057167	0.0203	0.00392	0.436469	2.23e-07	T	A	17_17807167_18378474	0.436469	1.02051	TRUE	Abnormality of the ear
ANGPTL4	FinnGen (R10)	I9_ANGIO	Coronary angiopasty	358858	rs116843064	19	8429323	-0.213028	0.0411237	0.0275187	2.21682e-07	A	G	19_8179323_8679323	0.972481	1.23742	TRUE	Lower plasma triglyceride level
PLTP	FinnGen (R10)	I9_CVD_HARD	Hard cardiovascular diseases	412181	rs201557719	20	44538702	0.344528	0.0665067	0.00251915	2.21462e-07	A	C	20_44288702_44788702	0.00251915	1.41132	FALSE
PDE12	UKB EUR (ICD10)	icd10_K35-both_sexes	K35 Acute appendicitis	420531	rs141980044	3	57543376	3.102	0.5986	0.000847557	2.186e-07	A	G	3_57293376_57793376	0.000847557	22.2424	FALSE
KDM5B	FinnGen (R10)	KELA_DIAB_INSUL_EXMORE	Diabetes, insuline treatment (Kela reimbursement) (more control exclusions)	397468	rs112284833	1	202710733	0.070214	0.0135423	0.0627107	2.16247e-07	G	C	1_202460733_203019867	0.0627107	1.07274	TRUE	Autism spectrum disorder
TPCN2	FinnGen (R10)	J10_ASTHMA_MAIN_EXMORE	Asthma (only as main-diagnosis) (more control exclusions)	257494	rs72928978	11	68831364	0.0481479	0.00928552	0.241435	2.1571e-07	A	G	11_68581364_69081364	0.241435	1.04933	TRUE	Albinism
CYTL1	FinnGen (R10)	M13_ARTHTROSIS_COX	Coxarthrosis,	287099	rs11722554	4	5016883	-0.10705	0.0206448	0.0662339	2.1562e-07	A	G	4_4766883_5266883	0.933766	1.11299	FALSE
ATM	FinnGen (R10)	L12_ACTINKERA	Actinic keratosis	410699	rs1801516	11	108175462	0.0828277	0.0159734	0.22705	2.15591e-07	A	G	11_107760101_108581453	0.22705	1.08635	TRUE	Abnormality of the nervous system
ZNF570	FinnGen (R10)	I9_CVD_HARD	Hard cardiovascular diseases	412181	rs182751368	19	37975192	-0.428515	0.0826038	0.00200995	2.13035e-07	A	G	19_37725192_38225192	0.99799	1.53498	FALSE
ZNF267	FinnGen (R10)	HYPOTHY_REIMB	Hypothyroidism, drug reimbursement	107865	rs118056264	16	31927308	-0.350915	0.0676356	0.0149249	2.12202e-07	A	G	16_31677308_32462320	0.985075	1.42037	FALSE
SERPINA1	UKB EUR (Phecode)	phecode_573.7-both_sexes	Abnormal results of function study of liver	413033	rs28929474	14	94844947	0.4032	0.0777	0.020124	2.109e-07	T	C	14_94594947_95094947	0.020124	1.49661	TRUE	Alpha-1-antitrypsin deficiency
TPP1	FinnGen (R10)	K11_ORAL_LEUCOPLAC_RELAT_INCLAVO	Oral leucoplacia and related diseases, includin avohilmo , including avohilmo	412181	rs773707856	11	6636152	2.29832	0.442829	0.00027643	2.10204e-07	T	G	11_6386152_6886152	0.00027643	9.95744	TRUE	Abnormality of the nervous system
MLLT6	UKB EUR (ICD10)	icd10_H26-both_sexes	H26 Other cataract	420531	rs79269569	17	36869321	2.959	0.5702	0.00015432	2.098e-07	T	C	17_36619321_37119321	0.00015432	19.2787	FALSE
LAG3	FinnGen (R10)	AUTOIMMUNE	Autoimmune diseases	412181	rs149722682	12	6882498	0.429954	0.0828232	0.00102465	2.0892e-07	A	C	12_6632498_7132498	0.00102465	1.53719	TRUE	T-cell deficiency and combined immunodeficiency
RREB1	UKB EUR (ICD10)	icd10_J45-both_sexes	J45 Asthma	420531	rs9379084	6	7231843	-0.07357	0.01417	0.115335	2.088e-07	A	G	6_6981843_7481843	0.884665	1.07634	FALSE
BCO1	FinnGen-UKB-EST (Meta-Analysis)	H7_CATARACTSENILE	Senile cataract	198995	rs772224825	16	81279121	0.914	0.176	0.00136934	2.08e-07	A	G	16_81029121_81529121	0.00136934	2.49428	TRUE	Hypercarotenemia and hypovitaminosis A
APOE	FinnGen (R10)	F5_DEPRESSION_DYSTHYMIA	Depression or dysthymia	297542	rs429358	19	45411941	0.0467113	0.00899628	0.176742	2.07726e-07	C	T	19_45161941_45661941	0.176742	1.04782	TRUE	Alzheimer disease, early-onset
CTNNA1	FinnGen (R10)	H7_AMD	Age-related macular degeneration (whether dry or wet)	391060	rs202131041	5	138163267	0.994762	0.1915	0.00108501	2.05178e-07	T	C	5_137913267_138413267	0.00108501	2.70408	TRUE	Breast cancer
WSCD2	FinnGen (R10)	N14_FEMGENPROL	Female genital prolapse	130166	rs3764002	12	108618630	-0.0662553	0.0127496	0.341561	2.02899e-07	T	C	12_108368630_108868630	0.658439	1.0685	TRUE	Obesity, early onset
MDN1	FinnGen-UKB-EST (Meta-Analysis)	N14_GLOMER_NEPHRITIS	Glomerulonephritis	985001	rs114130059	6	90383869	0.367	0.0705	0.0117841	2.02e-07	T	C	6_90133869_90633869	0.0117841	1.4434	FALSE
COL12A1	FinnGen (R10)	I9_VARICVE	Varicose veins	388830	rs35523808	6	75834971	0.0969923	0.0186564	0.0583175	2.00493e-07	A	T	6_75584971_76084971	0.0583175	1.10185	TRUE	Arthrogryposis
HFE	UKB EUR (Phecode)	phecode_571.5-both_sexes	Other chronic nonalcoholic liver disease	410831	rs1800562	6	26093141	0.284	0.05462	0.0780374	1.998e-07	A	G	6_25668225_26373502	0.0780374	1.32843	TRUE	Altered iron status
MYH11	FinnGen (R10)	N14_CYSTITIS	Cystitis	382887	rs200315340	16	15831403	0.209406	0.0402687	0.00765496	1.99058e-07	T	C	16_15581403_16081403	0.00765496	1.23295	TRUE	Altered myosin contractile function
SLC39A8	FinnGen (R10)	BMI_IRN	Body-mass index, inverse-rank normalized	290820	rs13107325	4	103188709	0.0536493	0.010316	0.0141562	1.98664e-07	T	C	4_102938709_103438709	0.0141562	1.05511	TRUE	Charcot-Marie-Tooth disease
SLFNL1	FinnGen (R10)	AB1_SEXUAL_TRANSMISSION_NOS	Other predominantly sexually transmitted diseases, not elsewhere classified	406531	rs145895751	1	41482367	1.5647	0.300761	0.000302372	1.96648e-07	T	A	1_41124672_41990328	0.000302372	4.78124	FALSE
ANGPTL4	UKB EUR (Phecode)	phecode_411-both_sexes	Ischemic Heart Disease	419724	rs116843064	19	8429323	-0.1565	0.03005	0.019422	1.915e-07	A	G	19_8179323_8679323	0.980578	1.16941	TRUE	Lower plasma triglyceride level
ANAPC4	FinnGen-UKB-EST (Meta-Analysis)	M13_ARTHTROSIS_COX	Coxarthrosis,	803420	rs34811474	4	25408838	-0.0434	0.00834	0.228372	1.91e-07	A	G	4_25158838_25658838	0.771628	1.04436	FALSE
WSCD2	FinnGen (R10)	M13_ARTHROSIS	Arthrosis	343442	rs3764002	12	108618630	-0.033973	0.00651998	0.341236	1.88231e-07	T	C	12_108368630_108868630	0.658764	1.03456	TRUE	Obesity, early onset
TMC1	FinnGen (R10)	H8_HL_DEAFMUT	Deaf mutism, not elsewhere classified	362512	rs200171616	9	75407236	2.02688	0.388375	0.00401783	1.80007e-07	T	C	9_75157236_75657236	0.00401783	7.59037	TRUE	Deafness
SLC39A8	UKB EUR (Phecode)	phecode_530-both_sexes	Diseases of esophagus	414293	rs13107325	4	103188709	0.07485	0.01434	0.0745831	1.795e-07	T	C	4_102938709_103438709	0.0745831	1.07772	TRUE	Charcot-Marie-Tooth disease
PLA2G4B	FinnGen (R10)	O15_POOR_FETGRO	Poor fetal growth	230310	rs147786268	15	42133463	1.45579	0.278907	0.000784603	1.79287e-07	A	G	15_41006766_42383463	0.000784603	4.28787	FALSE
TMEM175	FinnGen-UKB-EST (Meta-Analysis)	G6_PARKINSON	Parkinson's disease	1015701	rs34311866	4	951947	0.11	0.0211	0.193379	1.78e-07	C	T	4_701947_1201947	0.193379	1.11628	TRUE	Parkinson disease
ANAPC4	FinnGen (R10)	CARDIAC_ARRHYTM	Cardiac arrhytmias	313778	rs34811474	4	25408838	-0.043043	0.00824085	0.230167	1.75922e-07	A	G	4_25158838_25658838	0.769833	1.04398	FALSE
LSP1	FinnGen (R10)	FG_CVD	Cardiovascular diseases (excluding rheumatic etc)	412181	rs7938342	11	1887806	0.0284471	0.00544617	0.574516	1.75736e-07	A	T	11_1637806_2137806	0.574516	1.02886	FALSE
FBXO5	FinnGen (R10)	Q17_CONGEN_MALFO_GENITAL_ORGANS	Congenital malformations of genital organs	412181	rs2073260	6	153296541	-0.140697	0.026923	0.691313	1.73301e-07	C	G	6_153043068_153546541	0.308687	1.15108	FALSE
GCAT	FinnGen (R10)	K11_CHOLELITH	Cholelithiasis	401832	22:38202403:CG:C	22	38202403	-0.0407645	0.00779529	0.578684	1.70083e-07	C	CG	22_37952403_38454089	0.421316	1.04161	FALSE
ANAPC4	FinnGen (R10)	T2D	Type 2 diabetes, definitions combined	400197	rs34811474	4	25408838	-0.0411884	0.0078729	0.229324	1.67985e-07	A	G	4_25158838_25658838	0.770676	1.04205	FALSE
PLTP	FinnGen (R10)	I9_ANGIO	Coronary angiopasty	358858	rs201557719	20	44538702	0.618058	0.118104	0.00250805	1.6664e-07	A	C	20_43807246_44788702	0.00250805	1.85532	FALSE
PRIM1	FinnGen (R10)	N14_POLYPFEMGEN	Polyp of the female genital tract	127273	rs2277339	12	57146069	-0.0990231	0.0189202	0.129795	1.66123e-07	G	T	12_56896069_57396069	0.870205	1.10409	TRUE	Developmental disorder
APOE	UKB EUR (Phecode)	phecode_411.1-both_sexes	Unstable angina (intermediate coronary syndrome)	387704	rs429358	19	45411941	0.1401	0.02677	0.155339	1.659e-07	C	T	19_45161941_45661941	0.155339	1.15039	TRUE	Alzheimer disease, early-onset
SH2B3	FinnGen (R10)	K11_OTHENTERCOL	Other noninfective gastroenteritis and colitis	401802	rs3184504	12	111884608	-0.0809327	0.0154484	0.592605	1.61521e-07	C	T	12_111634608_112223358	0.407395	1.0843	TRUE	Erythrocytosis
SERPINA1	FinnGen (R10)	COPD_LATER	Later onset COPD	184507	rs28929474	14	94844947	0.2516	0.0480066	0.019535	1.59757e-07	T	C	14_94551754_95094947	0.019535	1.28608	TRUE	Alpha-1-antitrypsin deficiency
TBX6	FinnGen (R10)	J10_TONSILLECTOMY	Tonsillectomy	412181	rs201231713	16	30099890	0.341123	0.0650842	0.00401245	1.59496e-07	T	C	16_29694086_30349890	0.00401245	1.40653	TRUE	Cervical vertebral malformations
APOE	FinnGen (R10)	K11_CHOLELITH	Cholelithiasis	401832	rs7412	19	45412079	0.0873439	0.016662	0.0532416	1.58749e-07	T	C	19_45139596_45662079	0.0532416	1.09127	TRUE	Alzheimer disease, early-onset
APOE	FinnGen (R10)	M13_LOWBACKPAIN	Low back pain	327615	rs429358	19	45411941	-0.0571915	0.0109089	0.182046	1.58271e-07	C	T	19_45161941_45661941	0.817954	1.05886	TRUE	Alzheimer disease, early-onset
EP300	FinnGen (R10)	RX_ANTIHYP	Antihypertensive medication - note that there are other indications	412181	rs202070031	22	41545919	0.0908141	0.0173122	0.0235032	1.55708e-07	G	C	22_41151889_41795919	0.0235032	1.09507	TRUE	Alzheimer disease, early-onset, increased risk
CHEK2	FinnGen (R10)	K11_UMBHER	Umbilical hernia	361821	rs17879961	22	29121087	0.216114	0.0411947	0.030393	1.55303e-07	G	A	22_28871087_29546224	0.030393	1.24124	TRUE	Appendix cancer
PIGP	FinnGen (R10)	PAIN	Pain (limb, back, neck, head abdominally)	411363	rs73200245	21	38444881	-0.0287462	0.00547903	0.219027	1.54942e-07	A	G	21_38194881_38694881	0.780973	1.02916	TRUE	Epileptic encephalopathy, early-onset
DNAH1	UKB EUR (Phecode)	phecode_618-females	Genital prolapse	227204	rs61734641	3	52387605	2.384	0.4541	0.000280733	1.533e-07	T	A	3_52137605_52780528	0.000280733	10.8482	TRUE	Asthenoteratozoospermia
CYP3A43	UKB EUR (Phecode)	phecode_573.7-both_sexes	Abnormal results of function study of liver	413033	rs201674434	7	99445222	2.805	0.5342	0.000671146	1.516e-07	A	G	7_99156414_99866112	0.000671146	16.5271	TRUE	Prostate cancer
TCF7	FinnGen-UKB-EST (Meta-Analysis)	J10_ASTHMA_EXMORE	Asthma (more control exclusions)	876238	rs5742913	5	133451683	0.0439	0.00837	0.101818	1.51e-07	A	C	5_133201683_133701683	0.101818	1.04488	FALSE
TTN	FinnGen (R10)	I9_HEARTFAIL	Heart failure,strict	412181	rs574660186	2	179444429	1.79673	0.342109	0.000124745	1.50522e-07	A	G	2_179194429_179694429	0.000124745	6.0299	TRUE	Arrhythmogenic right ventricular cardiomyopathy
APOE	FinnGen (R10)	H7_CHOROIDRETINA	Disorders of choroid and retina	412181	rs429358	19	45411941	-0.0563988	0.0107371	0.181314	1.49882e-07	C	T	19_45161941_45661941	0.818686	1.05802	TRUE	Alzheimer disease, early-onset
GCKR	FinnGen (R10)	RX_CROHN_2NDLINE	Second line medication for Crohns disease	412181	rs1260326	2	27730940	-0.0528777	0.0100655	0.650298	1.49355e-07	C	T	2_27480940_27980940	0.349702	1.0543	TRUE	Chylomicronaemia syndrome
ZC3H10	UKB EUR (ICD10)	icd10_Z56-both_sexes	Z56 Problems related to employment and unemployment	420531	rs202024593	12	56514449	20.5	3.902	0.0007752	1.493e-07	A	G	12_56264449_56764449	0.0007752	7.99902e+08	FALSE
CTBP2	FinnGen (R10)	I9_HYPTENS	Hypertension	412113	rs3781412	10	126715154	0.0299028	0.00569145	0.383147	1.48844e-07	G	A	10_126465154_126965154	0.383147	1.03035	TRUE	Left-sided congenital heart disease
RPL3L	FinnGen (R10)	FG_OTHHEART	Other heart diseases	295818	rs147972626	16	1997064	0.16575	0.0315436	0.0130952	1.4833e-07	A	G	16_1732336_2247064	0.0130952	1.18028	TRUE	Cardiomyopathy, dilated
PLEKHN1	FinnGen (R10)	G6_AD_WIDE	Alzheimer’s disease, wide definition	412181	rs3829738	1	909309	0.0806017	0.0153153	0.224795	1.4185e-07	C	T	1_659309_1159309	0.224795	1.08394	FALSE
EHBP1L1	UKB EUR (ICD10)	icd10_I25-both_sexes	I25 Chronic ischaemic heart disease	420531	rs3741380	11	65349063	0.04759	0.009042	0.467633	1.418e-07	A	G	11_65099063_65599063	0.467633	1.04874	FALSE
NCF2	FinnGen-UKB-EST (Meta-Analysis)	E4_HYTHY_AI_STRICT	Hypothyroidism, strict autoimmune	932381	rs17849502	1	183532580	0.0719	0.0137	0.0435721	1.39e-07	T	G	1_183282580_183782580	0.0435721	1.07455	TRUE	Chronic granulomatous disease
MYH14	FinnGen (R10)	H7_CATARACTOTHER	Other cataract	360947	rs371254530	19	50779420	1.16458	0.221098	0.000410989	1.38484e-07	A	G	19_50160432_51029420	0.000410989	3.20458	TRUE	Abnormality of the mitochondrion
PLTP	FinnGen (R10)	FG_DOAAC	Diseases of arteries, arterioles and capillaries (FINNGEN)	234829	rs201557719	20	44538702	0.564599	0.107185	0.00256312	1.38271e-07	A	C	20_44288702_44788702	0.00256312	1.75874	FALSE
SPRED2	FinnGen (R10)	MYELOPROF_NONCML	Myeloproliferative diseases (CML excluded)	411923	rs201899929	2	65543978	1.04067	0.197478	0.0031711	1.36575e-07	T	C	2_65293978_65793978	0.0031711	2.83111	TRUE	Noonan syndrome-like
TG	FinnGen (R10)	E4_GOITRENAS	Other and/or unspecified nontoxic goitre	352260	rs114322847	8	133883671	0.448996	0.085177	0.0228289	1.35435e-07	T	C	8_133633671_134133671	0.0228289	1.56674	TRUE	Autoimmune thyroid disease
MC1R	UKB EUR (ICD10)	icd10_D03-both_sexes	D03 Melanoma in situ	420531	rs1805007	16	89986117	0.4085	0.07747	0.104484	1.343e-07	T	C	16_89470724_90236117	0.104484	1.50456	TRUE	Basal cell carcinoma
TUBB3	UKB EUR (ICD10)	icd10_D03-both_sexes	D03 Melanoma in situ	420531	rs1805007	16	89986117	0.4085	0.07747	0.104484	1.343e-07	T	C	16_89470724_90236117	0.104484	1.50456	TRUE	Cerebellar dysplasia
FLG	UKB EUR (Phecode)	phecode_706-both_sexes	Diseases of sebaceous glands	419621	rs61816761	1	152285861	-0.2729	0.05175	0.023367	1.332e-07	A	G	1_152035861_152535861	0.976633	1.31377	TRUE	Atopic asthma
MAST2	FinnGen (R10)	H8_OTHEREAR	Other disorders of ear	412181	rs761580268	1	46468487	0.368831	0.0699127	0.00221679	1.32327e-07	T	C	1_45995710_46975347	0.00221679	1.44604	TRUE	Venous thrombosis
ZNF530	UKB EUR (Phecode)	phecode_250.23-both_sexes	Type 2 diabetes with ophthalmic manifestations	397513	rs9677004	19	58117083	0.286	0.0542	0.158929	1.309e-07	G	A	19_57867083_58367083	0.158929	1.33109	FALSE
CBFA2T3	FinnGen (R10)	I9_PHLETHROMBDVTLOW	DVT of lower extremities	363612	rs532600051	16	88943410	0.236188	0.0447521	0.0380489	1.30813e-07	T	C	16_88693410_89237811	0.0380489	1.26641	FALSE
TNS1	FinnGen-UKB-EST (Meta-Analysis)	I9_MI_STRICT	Myocardial infarction, strict	965269	rs2571445	2	218683154	-0.043	0.00815	0.579775	1.3e-07	G	A	2_218433154_218933154	0.420225	1.04394	FALSE
RGS22	FinnGen (R10)	M13_DUPUTRYEN	Palmar fascial fibromatosis [Dupuytren]	305148	rs374172601	8	101065130	2.19195	0.41508	0.000191325	1.28629e-07	T	C	8_100815130_101315130	0.000191325	8.95265	FALSE
RPA1	FinnGen (R10)	C3_MELANOMA_EXALLC	Malignant melanoma (controls excluding all cancers)	318158	rs202068855	17	1783909	0.514748	0.0974689	0.0103273	1.28375e-07	T	C	17_1533909_2033909	0.0103273	1.67322	TRUE	Non-small cell lung cancer
PTPN22	UKB EUR (Phecode)	phecode_960-both_sexes	Poisoning by antibiotics	406300	rs2476601	1	114377568	-0.08559	0.0162	0.897846	1.275e-07	G	A	1_114127568_114627568	0.102154	1.08936	TRUE	Arthritis, juvenile
LILRB2	FinnGen (R10)	H7_BULLKERATOPATHY	Bullous keratopathy	390861	rs762310388	19	54778605	4.19863	0.7947	0.000252284	1.26885e-07	A	G	19_54447172_55028605	0.000252284	66.595	FALSE
TNFAIP6	FinnGen (R10)	L12_PAPULOSQUAOTH	Other papulosquamous disorders	397857	rs762203306	2	152226693	3.54845	0.671545	0.000277585	1.26392e-07	G	A	2_151976693_152476693	0.000277585	34.7594	FALSE
GLT8D2	FinnGen (R10)	M13_ARTHTROSIS_COX_PRIM_HIPSURG	Coxarthrosis, primary, with hip surgery	406666	rs117801489	12	104408832	-0.166817	0.0315605	0.0404707	1.25288e-07	C	T	12_104158832_104658832	0.959529	1.18154	FALSE
CHEK2	FinnGen (R10)	ABDOM_HERNIA	Hernia of abodminal wall	412181	rs17879961	22	29121087	0.165619	0.031324	0.03049	1.24154e-07	G	A	22_28871087_29371087	0.03049	1.18012	TRUE	Appendix cancer
RPA1	FinnGen (R10)	C3_SKIN_EXALLC	Malignant neoplasm of skin (controls excluding all cancers)	336464	rs202068855	17	1783909	0.266512	0.0503944	0.0103751	1.2331e-07	T	C	17_1533909_2706862	0.0103751	1.3054	TRUE	Non-small cell lung cancer
DST	FinnGen (R10)	M13_ARTHROSIS_INCLAVO	Artrosis, including avohilmo	412181	rs11756977	6	56420538	0.0372663	0.00704374	0.187221	1.21848e-07	T	C	6_56170538_56670538	0.187221	1.03797	TRUE	Epidermolysis bullosa simplex
RFX6	FinnGen-UKB-EST (Meta-Analysis)	GEST_DIABETES	Gestational diabetes (for exclusion)	230310	rs762966411	6	117237380	0.734	0.139	0.00152319	1.21e-07	T	TAC	6_116154117_117487380	0.00152319	2.0834	TRUE	Diabetes mellitus
RFX6	FinnGen (R10)	GEST_DIABETES	Gestational diabetes (for exclusion)	230310	rs762966411	6	117237380	0.733729	0.138645	0.00152319	1.20901e-07	T	TAC	6_116154117_117487380	0.00152319	2.08283	TRUE	Diabetes mellitus
OCA2	FinnGen (R10)	CD2_BENIGN_MELANOCYTIC_TRUNK	Melanocytic naevi of trunk	412181	rs74653330	15	28228553	0.278788	0.0526789	0.0439418	1.20837e-07	T	C	15_27978553_28478553	0.0439418	1.32153	TRUE	Albinism
WSCD2	FinnGen-UKB-EST (Meta-Analysis)	K11_HERNIA	Hernia	1031707	rs3764002	12	108618630	-0.0253	0.00478	0.308762	1.2e-07	T	C	12_108368630_108868630	0.691238	1.02562	TRUE	Obesity, early onset
PLCE1	FinnGen (R10)	I9_ANEURYSM	Cerebral aneurysm, nonruptured	377415	rs2274224	10	96039597	-0.153377	0.0289665	0.344712	1.19034e-07	C	G	10_95789597_96289597	0.655288	1.16576	TRUE	Diffuse mesangial sclerosis
CYFIP1	FinnGen-UKB-EST (Meta-Analysis)	I9_VARICVE	Varicose veins	963162	rs7170637	15	22969232	-0.0447	0.00844	0.182008	1.18e-07	T	C	15_22719232_23219232	0.817992	1.04571	TRUE	Congenital heart disease
COMP	FinnGen (R10)	M13_TRIGGERFINGER	Trigger finger	304318	rs201319844	19	18899477	0.764538	0.144321	0.00329243	1.17414e-07	T	C	19_18606833_19149477	0.00329243	2.148	TRUE	Carpal tunnel syndrome
MAP3K21	FinnGen-UKB-EST (Meta-Analysis)	T2D	Type 2 diabetes, definitions combined	585596	rs776921086	1	233463918	0.22	0.0415	0.0042443	1.17e-07	G	C	1_233213918_233713918	0.0042443	1.24608	TRUE	Unilateral microphthalmia with accompanying malformations
SH2B3	FinnGen (R10)	O15_GESTAT_HYPERT	Gestational [pregnancy-induced] hypertension	221492	rs3184504	12	111884608	-0.080066	0.0151104	0.59265	1.16603e-07	C	T	12_111634608_112223358	0.40735	1.08336	TRUE	Erythrocytosis
PRDM10	FinnGen (R10)	CD2_BENIGN_LIPOMATOUS	Benign lipomatous neoplasm	412181	rs749130294	11	129794945	1.327	0.250402	0.000385096	1.16134e-07	G	GGATGT	11_129544945_130044945	0.000385096	3.76972	TRUE	Birt-Hogg-Dubé syndrome and familial lipomatosis
WSCD2	FinnGen-UKB-EST (Meta-Analysis)	K11_DIAHER	Diaphragmatic hernia	950925	rs3764002	12	108618630	-0.0392	0.0074	0.308073	1.16e-07	T	C	12_108368630_108868630	0.691927	1.03998	TRUE	Obesity, early onset
SERPINA1	FinnGen-UKB-EST (Meta-Analysis)	M13_ARTHROSIS	Arthrosis	854430	rs28929474	14	94844947	-0.0749	0.0141	0.01969	1.16e-07	T	C	14_94594947_95094947	0.98031	1.07778	TRUE	Alpha-1-antitrypsin deficiency
ADAMTS17	UKB EUR (Phecode)	phecode_351-both_sexes	Other peripheral nerve disorders	413987	rs72755233	15	100692953	0.1025	0.01933	0.112943	1.146e-07	A	G	15_100442953_100942953	0.112943	1.10794	TRUE	Anterior segment dysgenesis
MYH11	FinnGen (R10)	K11_DIVERTIC	Diverticular disease of intestine	363000	rs200315340	16	15831403	0.245047	0.0462087	0.00772574	1.13878e-07	T	C	16_15581403_16081403	0.00772574	1.27768	TRUE	Altered myosin contractile function
DHX34	FinnGen (R10)	O15_LABOUR_MALPOS	Obstructed labour due to malposition and malpresentation of fetus	185120	rs137983157	19	47879766	-0.325968	0.0614532	0.0208103	1.13094e-07	A	G	19_47311511_48129766	0.97919	1.38537	FALSE
EHBP1L1	UKB EUR (Phecode)	phecode_411.8-both_sexes	Other chronic ischemic heart disease, unspecified	413250	rs3741380	11	65349063	0.04815	0.009067	0.467647	1.096e-07	A	G	11_65099063_65599063	0.467647	1.04933	FALSE
TESPA1	FinnGen (R10)	POLLENALLERG	Pollen allergy	409137	rs183884396	12	55356838	0.516426	0.0972512	0.00604789	1.09489e-07	A	G	12_55106838_55606838	0.00604789	1.67603	FALSE
CGN	FinnGen (R10)	L12_INFECT_SKIN	Infections of the skin and subcutaneous tissue	412181	rs144143337	1	151502966	-0.112312	0.0211474	0.0579716	1.09059e-07	G	C	1_151252966_151752966	0.942028	1.11886	FALSE
CRAMP1	FinnGen-UKB-EST (Meta-Analysis)	M13_ARTHTROSIS_COX	Coxarthrosis,	803420	rs145013663	16	1706574	-0.0987	0.0186	0.033681	1.08e-07	A	G	16_1456574_1969614	0.966319	1.10374	FALSE
CFAP44	FinnGen (R10)	T2D	Type 2 diabetes, definitions combined	400197	rs2270781	3	113015660	0.0374139	0.00704023	0.317016	1.07071e-07	A	G	3_112765660_113560843	0.317016	1.03812	TRUE	Infertility, male
SLC39A8	UKB EUR (ICD10)	icd10_K44-both_sexes	K44 Diaphragmatic hernia	420531	rs13107325	4	103188709	0.08515	0.01602	0.0745741	1.062e-07	T	C	4_102938709_103438709	0.0745741	1.08888	TRUE	Charcot-Marie-Tooth disease
DNAH1	UKB EUR (Phecode)	phecode_618.1-females	Prolapse of vaginal walls	226971	rs61734641	3	52387605	2.449	0.4605	0.00028102	1.056e-07	T	A	3_52137605_52780528	0.00028102	11.5768	TRUE	Asthenoteratozoospermia
IFI30	FinnGen (R10)	K11_REIMB_202	KELA_REIMBURSEMENT_202	412181	rs11554159	19	18285944	-0.0586052	0.0110225	0.249362	1.05555e-07	A	G	19_18035944_18582417	0.750638	1.06036	FALSE
SERPINA1	FinnGen (R10)	G6_NERPLEX	Nerve, nerve root and plexus disorders	412181	rs28929474	14	94844947	-0.133542	0.0251147	0.0197869	1.05322e-07	T	C	14_94594947_95094947	0.980213	1.14287	TRUE	Alpha-1-antitrypsin deficiency
COBLL1	FinnGen-UKB-EST (Meta-Analysis)	H7_GLAUCOMA	Glaucoma	412181	rs773307837	2	165551184	1.11	0.208	0.000341345	1.01e-07	C	CCT	2_165301184_165801184	0.000341345	3.03436	FALSE
ADH1B	UKB EUR (ICD10)	icd10_K70-both_sexes	K70 Alcoholic liver disease	420531	rs1229984	4	100239319	0.8937	0.1678	0.977249	1.01e-07	C	T	4_99989319_100489319	0.977249	2.44416	FALSE
MAP3K21	FinnGen (R10)	T2D	Type 2 diabetes, definitions combined	400197	rs776921086	1	233463918	0.222747	0.0417744	0.005904	9.70577e-08	G	C	1_233213918_233713918	0.005904	1.2495	TRUE	Unilateral microphthalmia with accompanying malformations
IL11	FinnGen (R10)	M13_ARTHTROSIS_COX_PRIM_HIPSURG	Coxarthrosis, primary, with hip surgery	406666	rs4252548	19	55879672	0.18458	0.034609	0.0261709	9.64473e-08	T	C	19_55629672_56129672	0.0261709	1.20271	FALSE
LPA	UKB EUR (ICD10)	icd10_I70-both_sexes	I70 Atherosclerosis	420531	rs3798220	6	160961137	1.024	0.1919	0.0183402	9.607e-08	C	T	6_160566409_161211137	0.0183402	2.78431	TRUE	Ischaemic stroke
IL11	UKB EUR (ICD10)	icd10_T84-both_sexes	T84 Complications of internal orthopaedic prosthetic devices, implants and grafts	420531	rs4252548	19	55879672	0.3498	0.06555	0.0215021	9.527e-08	T	C	19_55629672_56129672	0.0215021	1.41878	FALSE
FGL1	FinnGen (R10)	O15_PREECLAMPS	Pre-eclampsia	219334	rs201941547	8	17726470	0.221251	0.0414575	0.0375977	9.45954e-08	AT	A	8_17401966_18098050	0.0375977	1.24764	FALSE
CTRC	FinnGen (R10)	K11_CHRONPANC	Chronic pancreatitis	365516	rs121909293	1	15772212	0.379435	0.0710259	0.021249	9.18227e-08	T	C	1_15522212_16022212	0.021249	1.46146	TRUE	Pancreatitis, acute
IL6R	FinnGen (R10)	I9_REVASC	Coronary revascularization (ANGIO or CABG)	367740	rs2228145	1	154426970	-0.0621575	0.0116314	0.299513	9.09473e-08	C	A	1_154145839_154676970	0.700487	1.06413	TRUE	Combined immunodeficiency
KIF4B	FinnGen (R10)	O15_MATERN_CARE	Maternal care related to the fetus and amniotic cavity and possible delivery problems	230310	5:154392774:AT:A	5	154392774	0.0528034	0.00987719	0.189364	8.99208e-08	A	AT	5_154142774_154642774	0.189364	1.05422	FALSE
CARMIL2	FinnGen (R10)	J10_TONSILLECTOMY	Tonsillectomy	412181	rs117556162	16	67680806	-0.116007	0.021696	0.0465323	8.94479e-08	A	G	16_67277104_68587948	0.953468	1.123	TRUE	CARMIL2 deficiency
GPR17	FinnGen (R10)	I9_PULMEMB	Pulmonary embolism	411174	rs201452952	2	128409223	0.681368	0.127364	0.00221717	8.80603e-08	A	G	2_127705634_128659223	0.00221717	1.97658	FALSE
CDKN1A	FinnGen-UKB-EST (Meta-Analysis)	C_STROKE	STROKE	917885	rs2395655	6	36645696	-0.0396	0.00739	0.377477	8.62e-08	G	A	6_36395696_36895696	0.622523	1.04039	TRUE	Multiple endocrine neoplasia 1
PLTP	FinnGen (R10)	I9_CORATHER	Coronary atherosclerosis	394668	rs201557719	20	44538702	0.397391	0.074222	0.00253127	8.59864e-08	A	C	20_43807246_44788702	0.00253127	1.48794	FALSE
ADCY7	FinnGen (R10)	K11_UC_STRICT2	Ulcerative colitis (strict definition, require KELA, min 2 HDR)	411317	rs78534766	16	50335074	0.463399	0.0865134	0.00899403	8.49044e-08	A	C	16_50054685_50585074	0.00899403	1.58947	FALSE
TTN	FinnGen (R10)	I9_HEARTFAIL_EXMORE	Heart failure,strict (more control exclusions)	387444	rs574660186	2	179444429	1.85662	0.34661	0.000124324	8.48418e-08	A	G	2_179194429_179694429	0.000124324	6.40206	TRUE	Arrhythmogenic right ventricular cardiomyopathy
SH2B3	FinnGen (R10)	RHEUMA_SEROPOS_STRICT	Seropositive rheumatoid arthritis, strict definition	407657	rs3184504	12	111884608	-0.108956	0.0203314	0.592609	8.36816e-08	C	T	12_111634608_112223358	0.407391	1.11511	TRUE	Erythrocytosis
CHEK2	FinnGen (R10)	N14_FIANOV	Female infertility, associated with anovulation	114375	rs17879961	22	29121087	0.390663	0.0728934	0.0296194	8.35084e-08	G	A	22_28871087_29666402	0.0296194	1.47796	TRUE	Appendix cancer
DNAH1	UKB EUR (ICD10)	icd10_N81-both_sexes	N81 Female genital prolapse	420531	rs61734641	3	52387605	2.49	0.4646	0.000269802	8.35e-08	T	A	3_52137605_52780528	0.000269802	12.0613	TRUE	Asthenoteratozoospermia
MAP3K9	FinnGen (R10)	F5_DEPRESSION_DYSTHYMIA	Depression or dysthymia	297542	rs141503439	14	71216713	-0.207967	0.0387631	0.00855492	8.09152e-08	C	T	14_70948242_71466713	0.991445	1.23117	FALSE
NOB1	FinnGen (R10)	MYCOBLUNGATYPICA	Atypical mycobacterium lung infection	399133	rs144970081	16	69786258	1.7244	0.321373	0.00457262	8.06306e-08	G	C	16_69536258_70036258	0.00457262	5.60915	FALSE
PTPN22	FinnGen (R10)	RX_STATIN	Statin medication	412181	rs2476601	1	114377568	-0.0408295	0.00760636	0.851886	7.97003e-08	G	A	1_114127568_114627568	0.148114	1.04167	TRUE	Arthritis, juvenile
IL11	UKB EUR (Phecode)	phecode_740.11-both_sexes	Osteoarthrosis, localized, primary	394566	rs4252548	19	55879672	0.2742	0.05107	0.0213632	7.948e-08	T	C	19_55629672_56216275	0.0213632	1.31548	FALSE
ANGPTL4	FinnGen (R10)	I9_REVASC	Coronary revascularization (ANGIO or CABG)	367740	rs116843064	19	8429323	-0.181957	0.0338647	0.0274365	7.74087e-08	A	G	19_8179323_8679323	0.972564	1.19956	TRUE	Lower plasma triglyceride level
TESPA1	FinnGen (R10)	J10_LOWCHRON	Chronic lower respiratory diseases	412181	rs183884396	12	55356838	0.192686	0.0358604	0.00608207	7.73482e-08	A	G	12_54902591_56122247	0.00608207	1.2125	FALSE
EHBP1L1	FinnGen (R10)	I9_CABG	Coronary artery bypass grafting	354661	rs3741380	11	65349063	0.0798733	0.0148636	0.526913	7.71205e-08	A	G	11_65099063_65604150	0.526913	1.08315	FALSE
ANGPTL4	UKB EUR (ICD10)	icd10_Z95-both_sexes	Z95 Presence of cardiac and vascular implants and grafts	420531	rs116843064	19	8429323	-0.2375	0.04415	0.0194151	7.478e-08	A	G	19_8179323_8679323	0.980585	1.26807	TRUE	Lower plasma triglyceride level
SQSTM1	UKB EUR (Phecode)	phecode_731-both_sexes	Osteitis deformans and osteopathies associated with other disorders classified elsewhere	398572	rs104893941	5	179263445	4.599	0.8547	0.00183745	7.421e-08	T	C	5_179013445_179513445	0.00183745	99.3849	TRUE	Amyotrophic lateral sclerosis
TTN	FinnGen (R10)	I9_HEARTFAIL_ALLCAUSE	All-cause Heart Failure	411056	rs574660186	2	179444429	1.84412	0.342671	0.000125034	7.38295e-08	A	G	2_179194429_179694429	0.000125034	6.32253	TRUE	Arrhythmogenic right ventricular cardiomyopathy
SWAP70	FinnGen (R10)	AUTOIMMUNE_NONTHYROID_STRICT	Autoimmune diseases excluding thyroid diseases, strict definition	357295	rs415895	11	9769562	0.0403213	0.00749221	0.735554	7.37615e-08	G	C	11_9519562_10019562	0.735554	1.04115	FALSE
MYH11	FinnGen (R10)	N14_ENDOMETRIOSIS	Endometriosis	128171	rs200315340	16	15831403	0.336184	0.0624207	0.00808096	7.21323e-08	T	C	16_15581403_16081403	0.00808096	1.3996	TRUE	Altered myosin contractile function
CHEK2	FinnGen (R10)	D3_OTHERBLOOD	Oher diseases of blood and blood-forming organs	406798	rs17879961	22	29121087	0.424365	0.078785	0.0304856	7.18952e-08	G	A	22_28871087_29546224	0.0304856	1.52862	TRUE	Appendix cancer
GCOM1	FinnGen (R10)	I9_PAROXTAC	Paroxysmal tachycardia	221153	rs147301839	15	57924714	0.331235	0.0614919	0.0115309	7.1786e-08	C	A	15_57674714_58174714	0.0115309	1.39269	FALSE
MYZAP	FinnGen (R10)	I9_PAROXTAC	Paroxysmal tachycardia	221153	rs147301839	15	57924714	0.331235	0.0614919	0.0115309	7.1786e-08	C	A	15_57674714_58174714	0.0115309	1.39269	TRUE	Cardiomyopathy, dilated
ACAN	FinnGen-UKB-EST (Meta-Analysis)	M13_ARTHTROSIS_COX	Coxarthrosis,	803420	rs3817428	15	89415247	0.0406	0.00755	0.286448	7.17e-08	G	C	15_89165247_89665247	0.286448	1.04144	TRUE	Aggrecan deficiency
TYK2	FinnGen-UKB-EST (Meta-Analysis)	CHIRBIL_PRIM	Primary biliary cholangitis (PBC)	860472	rs34536443	19	10463118	-0.683	0.127	0.0389994	7.16e-08	C	G	19_10177721_10713118	0.961001	1.97981	TRUE	Acute lymphoblastic leukaemia, primary
PDE3B	FinnGen-UKB-EST (Meta-Analysis)	RX_STATIN	Statin medication	799612	rs150090666	11	14865399	-0.373	0.0692	0.000971138	7.12e-08	T	C	11_14615399_15115399	0.999029	1.45208	FALSE
KIF15	FinnGen (R10)	IPF	Idiopathic pulmonary fibrosis	409798	rs138043992	3	44843459	0.673464	0.124943	0.00992974	7.03947e-08	T	G	3_44593459_45093459	0.00992974	1.96102	TRUE	Braddock-Carey syndrome
BRCA2	FinnGen (R10)	C3_OVARY_SEROUS_EXALLC	Serous carcinoma of ovary (controls excluding all cancers)	183837	rs80358972	13	32930609	3.44288	0.638354	0.000184115	6.91465e-08	T	C	13_32680609_33180609	0.000184115	31.2769	TRUE	Acinar cell carcinoma of the pancreas
ADH1B	UKB EUR (Phecode)	phecode_317.11-both_sexes	Alcoholic liver damage	393099	rs1229984	4	100239319	0.898	0.1665	0.977054	6.877e-08	C	T	4_99989319_100489319	0.977054	2.45469	FALSE
SHARPIN	FinnGen (R10)	G6_AD_WIDE	Alzheimer’s disease, wide definition	412181	rs34173062	8	145158607	0.150773	0.0279478	0.0556886	6.8593e-08	A	G	8_144844339_145408607	0.0556886	1.16273	FALSE
CCM2	FinnGen (R10)	MIGRAINE_TRIPTAN	Migraine, single triptan purchase ok & required. ICD-code if available is included	412181	rs150428392	7	45113933	-0.217959	0.0403863	0.00932221	6.78157e-08	G	A	7_44575980_45363933	0.990678	1.24354	TRUE	Cerebral cavernous malformations
CRB3	FinnGen (R10)	KELA_DIAB_INSUL_EXMORE	Diabetes, insuline treatment (Kela reimbursement) (more control exclusions)	397468	rs141345495	19	6466477	0.399154	0.0739204	0.00174667	6.67221e-08	T	C	19_6216477_6716477	0.00174667	1.49056	FALSE
SERPINA1	FinnGen (R10)	J10_LOWCHRON	Chronic lower respiratory diseases	412181	rs28929474	14	94844947	0.110909	0.0205353	0.0197869	6.63056e-08	T	C	14_94594947_95094947	0.0197869	1.11729	TRUE	Alpha-1-antitrypsin deficiency
FSHR	FinnGen (R10)	E4_OVARFAIL	Primary ovarian failure	219512	rs121909658	2	49210264	1.38787	0.256931	0.00623092	6.60055e-08	A	G	2_48960264_49460264	0.00623092	4.00631	TRUE	Decreased promoter activity
WSCD2	UKB EUR (ICD10)	icd10_M17-both_sexes	M17 Gonarthrosis [arthrosis of knee]	420531	rs3764002	12	108618630	-0.05957	0.01102	0.261094	6.455e-08	T	C	12_108368630_108868630	0.738906	1.06138	TRUE	Obesity, early onset
ETV3L	FinnGen-UKB-EST (Meta-Analysis)	I9_HYPTENSESS	Hypertension, essential	1000807	rs61730132	1	157069134	0.0943	0.0174	0.0129232	6.42e-08	A	G	1_156819134_157319134	0.0129232	1.09889	FALSE
MAP3K21	FinnGen (R10)	KELA_DIAB_INSUL_EXMORE	Diabetes, insuline treatment (Kela reimbursement) (more control exclusions)	397468	rs776921086	1	233463918	0.226997	0.0419789	0.00591015	6.3947e-08	G	C	1_233213918_233713918	0.00591015	1.25483	TRUE	Unilateral microphthalmia with accompanying malformations
ADH1B	UKB EUR (Phecode)	phecode_317.1-both_sexes	Alcoholism	403399	rs1229984	4	100239319	0.2567	0.04745	0.977169	6.341e-08	C	T	4_99989319_100489319	0.977169	1.29266	FALSE
BAG3	FinnGen-UKB-EST (Meta-Analysis)	I9_HEARTFAIL_EXMORE	Heart failure,strict (more control exclusions)	986377	rs2234962	10	121429633	-0.0508	0.00939	0.214754	6.31e-08	C	T	10_121179633_121679633	0.785246	1.05211	TRUE	Cardiomyopathy, dilated
PACS2	UKB EUR (Phecode)	phecode_530.14-both_sexes	Reflux esophagitis	383916	rs8010888	14	105833679	1.82	0.3363	0.000547029	6.271e-08	G	A	14_105583679_106083679	0.000547029	6.17186	TRUE	Developmental and epileptic encephalopathy, cerebellar dysgenesis, facial dysmorphism and postnatal growth delay
SERPINA1	FinnGen (R10)	COPD_OPPORTUNIST_INFECTIONS	COPD related to chronic (opportunist) infections	393653	rs28929474	14	94844947	0.829069	0.153208	0.0195394	6.2536e-08	T	C	14_94594947_95094947	0.0195394	2.29118	TRUE	Alpha-1-antitrypsin deficiency
RHCG	FinnGen (R10)	I9_HYPTENSESS	Hypertension, essential	391981	rs17807723	15	90023558	-0.0407495	0.00752959	0.190341	6.23548e-08	A	G	15_89750229_90273558	0.809659	1.04159	FALSE
SH2B3	FinnGen-UKB-EST (Meta-Analysis)	M13_OSTEOPOROSIS	Osteoporosis	952966	rs3184504	12	111884608	-0.0454	0.00838	0.556091	6.08e-08	C	T	12_111634608_112257756	0.443909	1.04645	TRUE	Erythrocytosis
PASK	FinnGen (R10)	J10_ASTHMACOPDKELA	Asthma/COPD (KELA code 203)	386387	rs56139954	2	242063458	-0.0980987	0.0181	0.0410491	5.96623e-08	T	C	2_241754518_242313458	0.958951	1.10307	TRUE	Diabetes, MODY
CHEK2	FinnGen (R10)	L12_SEBORRKERAT	Seborrhoeic keratosis	392089	rs555607708	22	29091856	0.454204	0.0837937	0.00795908	5.94333e-08	A	AG	22_28841856_29700193	0.00795908	1.57492	TRUE	Appendix cancer
DOK2	FinnGen-UKB-EST (Meta-Analysis)	N14_ENDOMETRIOSIS	Endometriosis	346002	rs56094005	8	21769432	-0.108	0.0199	0.0499163	5.67e-08	G	A	8_21519432_22019432	0.950084	1.11405	FALSE
MYH6	UKB EUR (Phecode)	phecode_427-both_sexes	Cardiac dysrhythmias	415998	rs365990	14	23861811	0.04921	0.009056	0.369329	5.494e-08	G	A	14_23611811_24111811	0.369329	1.05044	TRUE	Abnormality of the mitochondrion
CACNA1S	UKB EUR (ICD10)	icd10_O75-both_sexes	O75 Other complications of labour and delivery, not elsewhere classified	420531	rs138837077	1	201030460	20.72	3.812	0.000167008	5.489e-08	T	C	1_200780460_201280460	0.000167008	9.96739e+08	TRUE	Congenital myopathy
GAS2L2	FinnGen (R10)	J10_UPPERDIS	Other diseases of upper respiratory tract	412181	rs3744374	17	34072555	-0.0335537	0.00617356	0.228863	5.47797e-08	A	G	17_33822555_34322555	0.771137	1.03412	TRUE	Bilateral microphthalmia with accompanying malformations
GHDC	FinnGen (R10)	BMI_IRN	Body-mass index, inverse-rank normalized	290820	rs201451384	17	40345488	-0.0877935	0.0161454	0.00595905	5.39772e-08	A	G	17_39841797_40595488	0.994041	1.09176	FALSE
ADH1B	FinnGen (R10)	KRA_PSY_ALCOH_EXMORE	Alcohol abuse, main dg (more control exclusions)	307206	rs1229984	4	100239319	1.15117	0.211636	0.994871	5.34638e-08	C	T	4_99989319_100489319	0.994871	3.16189	FALSE
NFKBIZ	FinnGen (R10)	AUTOIMMUNE	Autoimmune diseases	412181	rs149007883	3	101570944	-0.125356	0.0230451	0.0145666	5.34072e-08	C	G	3_101320944_101820944	0.985433	1.13355	FALSE
APOE	UKB EUR (Phecode)	phecode_1002-both_sexes	Symptoms concerning nutrition, metabolism, and development	420531	rs429358	19	45411941	0.126	0.02317	0.155975	5.317e-08	C	T	19_45146665_45661941	0.155975	1.13428	TRUE	Alzheimer disease, early-onset
SAV1	FinnGen (R10)	I9_DISVEINLYMPH	Diseases of veins, lymphatic vessels and lymph nodes, not elsewhere classified	412181	rs560033096	14	51134185	0.202696	0.0372545	0.00774853	5.3031e-08	C	A	14_50772941_51557785	0.00774853	1.2247	FALSE
SLC26A5	FinnGen (R10)	H8_HL_SEN_NAS	Sensorineural hearing loss	397841	rs187694846	7	103053559	1.2699	0.2334	0.000297582	5.30176e-08	A	C	7_102803559_103303559	0.000297582	3.5605	TRUE	Hearing loss
MCM8	UKB EUR (Phecode)	phecode_218-females	Benign neoplasm of uterus	221158	rs16991615	20	5948227	0.1513	0.02776	0.065226	4.998e-08	A	G	20_5698227_6198227	0.065226	1.16335	TRUE	Lynch-like syndrome
MYH11	FinnGen (R10)	CD2_LEIOMYOMA_ENDOMETRIOSIS_EXALLC	Benign leiomyoma with endometriosis (controls excluding all cancers)	179909	rs201991156	16	15844182	0.531113	0.0974114	0.00831443	4.97302e-08	T	C	16_15594182_16094182	0.00831443	1.70082	TRUE	Altered myosin contractile function
PRDM10	FinnGen (R10)	CD2_BENIGN_LIPO_SKIN_TRUNK	Benign lipomatous neoplasm of skin and subcutaneous tissue of trunk	412181	rs749130294	11	129794945	1.79224	0.328469	0.000385096	4.86071e-08	G	GGATGT	11_129544945_130044945	0.000385096	6.00288	TRUE	Birt-Hogg-Dubé syndrome and familial lipomatosis
ADH1B	UKB EUR (Phecode)	phecode_274.1-both_sexes	Gout	420068	rs1229984	4	100239319	-0.4053	0.07421	0.977203	4.731e-08	C	T	4_99989319_100489319	0.0227966	1.49975	FALSE
NPHS1	FinnGen (R10)	I9_HYPTENSEC	Secondary hypertension	213475	rs386833873	19	36342510	0.673448	0.123282	0.00885177	4.68986e-08	C	CAG	19_36092510_36592510	0.00885177	1.96099	TRUE	Chronic kidney disease
PSMC3IP	FinnGen (R10)	T2D	Type 2 diabetes, definitions combined	400197	rs2292754	17	40725379	0.149207	0.0273064	0.0139028	4.65115e-08	T	A	17_40409743_41197440	0.0139028	1.16091	TRUE	Breast and/or ovarian cancer
ANGPTL4	UKB EUR (Phecode)	phecode_411.8-both_sexes	Other chronic ischemic heart disease, unspecified	413250	rs116843064	19	8429323	-0.1794	0.03282	0.0194296	4.646e-08	A	G	19_8179323_8679323	0.98057	1.1965	TRUE	Lower plasma triglyceride level
RAB21	FinnGen-UKB-EST (Meta-Analysis)	RX_STATIN	Statin medication	799612	rs61754230	12	72179446	0.114	0.0209	0.00972704	4.56e-08	T	C	12_71929446_72429446	0.00972704	1.12075	FALSE
OCA2	FinnGen (R10)	CD2_BENIGN_MELANOCYTIC_NOS	Melanocytic naevi, other sites/unspecified	412181	15:28094686:T:TAA	15	28094686	0.342836	0.0626971	0.0472191	4.5481e-08	TAA	T	15_27844686_28735888	0.0472191	1.40894	TRUE	Albinism
TTN	FinnGen (R10)	I9_NONISCHCARDMYOP	Non-ischemic cardiomyopathy	343173	rs574660186	2	179444429	2.42163	0.442804	0.000119828	4.52971e-08	A	G	2_179194429_179694429	0.000119828	11.2642	TRUE	Arrhythmogenic right ventricular cardiomyopathy
PLTP	FinnGen (R10)	I9_CHD	Major coronary heart disease event	412181	rs201557719	20	44538702	0.411999	0.0753149	0.00251915	4.49138e-08	A	C	20_43807246_44788702	0.00251915	1.50983	FALSE
PASK	FinnGen-UKB-EST (Meta-Analysis)	J10_ASTHMA_EXMORE	Asthma (more control exclusions)	876238	rs56139954	2	242063458	-0.0879	0.016	0.0208541	4.28e-08	T	C	2_241813458_242313458	0.979146	1.09188	TRUE	Diabetes, MODY
F7	FinnGen (R10)	D3_COAGDEFNAS	Other and unspecified coagulation defects	407137	rs761212787	13	113760124	1.77728	0.324335	0.00106108	4.25863e-08	C	A	13_113510124_114010124	0.00106108	5.91375	TRUE	Factor VII deficiency
SLC35B3	FinnGen (R10)	M13_BONECONTINUITY	Disorders of continuity of bone	393858	rs139786593	6	8430314	0.867012	0.158047	0.00405085	4.11623e-08	G	T	6_8055123_8680314	0.00405085	2.37979	FALSE
FBLN1	FinnGen-UKB-EST (Meta-Analysis)	RX_STATIN	Statin medication	799612	rs13268	22	45996298	-0.0663	0.0121	0.0319981	4.1e-08	G	A	22_45543935_46246298	0.968002	1.06855	TRUE	Fechtner syndrome
CDH15	FinnGen (R10)	M13_EARLY_LUMBAR_PROLAPSE	Early lumbar disc prolapse, operated	412181	rs774539358	16	89258104	1.08925	0.198478	0.0007399	4.0649e-08	G	A	16_88811185_90001847	0.0007399	2.97204	TRUE	Intellectual disability
ANGPTL4	UKB EUR (ICD10)	icd10_I25-both_sexes	I25 Chronic ischaemic heart disease	420531	rs116843064	19	8429323	-0.1797	0.03272	0.0194152	3.949e-08	A	G	19_8179323_8679323	0.980585	1.19686	TRUE	Lower plasma triglyceride level
TESPA1	FinnGen (R10)	RHEUMA_SEROPOS_WIDE	Seropositive rheumatoid arthritis, wide	412176	rs62623446	12	55368291	-0.205554	0.0374039	0.0468799	3.89592e-08	T	C	12_55118291_55618291	0.95312	1.22821	FALSE
TESPA1	FinnGen-UKB-EST (Meta-Analysis)	RHEUMA_SEROPOS_OTH	Other/unspecified seropositiverheumatoid arthritis	984647	rs62623446	12	55368291	-0.172	0.0313	0.0575197	3.86e-08	T	C	12_55118291_55618291	0.94248	1.18768	FALSE
ZAP70	FinnGen (R10)	M13_SYSTCONNECT	Systemic connective tissue disorders	412181	rs145955907	2	98341616	0.236205	0.0429674	0.0196025	3.85612e-08	T	C	2_98091616_98756529	0.0196025	1.26643	TRUE	Autoimmune manifestations, early onset
CDKN1A	FinnGen (R10)	RX_STATIN	Statin medication	412181	rs2395655	6	36645696	-0.0312011	0.00567412	0.36225	3.82287e-08	G	A	6_36395696_36895696	0.63775	1.03169	TRUE	Multiple endocrine neoplasia 1
PTPN22	FinnGen-UKB-EST (Meta-Analysis)	RX_STATIN	Statin medication	799612	rs2476601	1	114377568	-0.0334	0.00607	0.864813	3.79e-08	G	A	1_114127568_114667034	0.135187	1.03396	TRUE	Arthritis, juvenile
PTPRB	FinnGen (R10)	H7_RETINASEPAR	Separation of retinal layers (serosa)	377831	rs113791087	12	70953369	1.07271	0.194948	0.00501664	3.74352e-08	G	T	12_70703369_71203369	0.00501664	2.92329	TRUE	Hypoplastic left heart syndrome
TP63	FinnGen (R10)	C3_OTHER_SKIN_EXALLC	Other malignant neoplasms of skin (=non-melanoma skin cancer) (controls excluding all cancers)	333270	rs190865056	3	189584543	0.253782	0.0460832	0.0141856	3.6493e-08	A	T	3_189334543_189834543	0.0141856	1.28889	TRUE	Abnormality of the skeletal system
SWAP70	FinnGen (R10)	AUTOIMMUNE_NONTHYROID	Autoimmune diseases excluding thyroid diseases	363691	rs415895	11	9769562	0.0407778	0.00739908	0.735521	3.56394e-08	G	C	11_9519562_10019562	0.735521	1.04162	FALSE
OBSCN	FinnGen (R10)	I9_AF	Atrial fibrillation and flutter	261395	rs453140	1	228451826	0.0547992	0.0099407	0.343771	3.53557e-08	T	C	1_227948196_228701826	0.343771	1.05633	TRUE	Autism spectrum disorder
EHBP1L1	FinnGen (R10)	I9_IHD	Ischaemic heart disease, wide definition	412181	rs6591182	11	65349756	0.0384065	0.00696181	0.594268	3.45358e-08	G	T	11_64722354_65816719	0.594268	1.03915	FALSE
RGL3	FinnGen (R10)	O15_PREEC_OR_FETGRO	Pre-eclampsia or poor fetal growth	230310	rs167479	19	11526765	0.0765401	0.0138728	0.575434	3.44263e-08	G	T	19_11276765_11776765	0.575434	1.07955	FALSE
CCM2	FinnGen (R10)	I9_CABG	Coronary artery bypass grafting	354661	rs150428392	7	45113933	0.381286	0.0691004	0.00920112	3.43171e-08	G	A	7_44387611_45835398	0.00920112	1.46417	TRUE	Cerebral cavernous malformations
SLC39A8	UKB EUR (Phecode)	phecode_530.1-both_sexes	Esophagitis, GERD and related diseases	411367	rs13107325	4	103188709	0.08132	0.01474	0.0745934	3.418e-08	T	C	4_102938709_103438709	0.0745934	1.08472	TRUE	Charcot-Marie-Tooth disease
BTBD7	FinnGen-UKB-EST (Meta-Analysis)	C_STROKE	STROKE	166816	rs749075440	14	93723616	3.07	0.556	0.000344901	3.39e-08	G	C	14_93473616_93973616	0.000344901	21.5419	FALSE
PLAUR	FinnGen-UKB-EST (Meta-Analysis)	I9_CORATHER	Coronary atherosclerosis	993106	rs4760	19	44153100	0.0412	0.00747	0.167621	3.33e-08	G	A	19_43903100_44403100	0.167621	1.04206	FALSE
COL12A1	FinnGen (R10)	H7_CORNEALDEFORM	Keratoconus	391347	rs35523808	6	75834971	0.538991	0.0974972	0.0582987	3.234e-08	A	T	6_75584971_76084971	0.0582987	1.71428	TRUE	Arthrogryposis
DHPS	FinnGen (R10)	E4_METABOLIA	Metabolic disorders	412181	rs142633494	19	12786830	0.842868	0.152458	0.000368133	3.22946e-08	T	C	19_12536830_13136368	0.000368133	2.32302	TRUE	Global development delay and seizures
TESPA1	FinnGen (R10)	RHEUMA_SEROPOS_OTH	Other/unspecified seropositiverheumatoid arthritis	412063	rs62623446	12	55368291	-0.208151	0.0376477	0.0468796	3.22203e-08	T	C	12_55118291_55618291	0.95312	1.2314	FALSE
CYP1B1	UKB EUR (ICD10)	icd10_C44-both_sexes	C44 Other malignant neoplasms of skin	420531	rs1800440	2	38298139	-0.08864	0.01601	0.186159	3.107e-08	C	T	2_38048139_38548139	0.813841	1.09269	TRUE	Anterior segment developmental anomaly
PDE3B	FinnGen (R10)	RX_STATIN	Statin medication	412181	rs150090666	11	14865399	-0.453516	0.0818649	0.00123409	3.02796e-08	T	C	11_14615399_15115399	0.998766	1.57384	FALSE
FUT2	FinnGen (R10)	J10_PERITONSABSC	Peritonsillar abscess	316786	rs602662	19	49206985	0.0883327	0.0159411	0.413871	3.00442e-08	A	G	19_48908532_49500239	0.413871	1.09235	TRUE	Fucosyltransferase deficiency
SMG6	FinnGen-UKB-EST (Meta-Analysis)	J10_ASTHMA_EXMORE	Asthma (more control exclusions)	876238	rs216195	17	2203167	-0.03	0.00542	0.311054	2.99e-08	G	T	17_1703037_2453167	0.688946	1.03045	FALSE
APOE	UKB EUR (Phecode)	phecode_331-both_sexes	Other cerebral degenerations	404862	rs429358	19	45411941	0.2756	0.0497	0.155937	2.948e-08	C	T	19_45142254_45674351	0.155937	1.31732	TRUE	Alzheimer disease, early-onset
HNF1A	UKB EUR (ICD10)	icd10_Z95-both_sexes	Z95 Presence of cardiac and vascular implants and grafts	420531	rs1169288	12	121416650	0.07247	0.01306	0.31344	2.887e-08	C	A	12_121166650_121666650	0.31344	1.07516	TRUE	Cholestasis, neonatal
WSCD2	UKB EUR (ICD10)	icd10_Z88-both_sexes	Z88 Personal history of allergy to drugs, medicaments and biologocal substances	420531	rs3764002	12	108618630	-0.05338	0.009619	0.261081	2.864e-08	T	C	12_108368630_108868630	0.738919	1.05483	TRUE	Obesity, early onset
ZHX3	FinnGen (R10)	K11_DIVERTIC	Diverticular disease of intestine	363000	rs17265513	20	39832628	-0.0527266	0.00949601	0.28276	2.81605e-08	C	T	20_39582628_40082628	0.71724	1.05414	TRUE	Hypertriglyceridaemia
PLTP	FinnGen (R10)	I9_ABAORTANEUR	Abdominal aortic aneurysm (AAA)	385846	rs201557719	20	44538702	0.968864	0.174436	0.00246728	2.78779e-08	A	C	20_43807246_45320763	0.00246728	2.63495	FALSE
KCNQ1	FinnGen (R10)	I9_PAROXTAC	Paroxysmal tachycardia	221153	rs120074190	11	2799239	1.4529	0.261541	0.000564626	2.77409e-08	A	G	11_2549239_3049239	0.000564626	4.2755	TRUE	Arrhythmia
C19orf67	UKB EUR (Phecode)	phecode_276.14-both_sexes	Hypopotassemia	411741	rs188884641	19	14196354	3.275	0.5895	0.00129111	2.762e-08	A	G	19_13946354_14446354	0.00129111	26.4432	FALSE
NFATC4	UKB EUR (Phecode)	phecode_771.1-both_sexes	Swelling of limb	419580	rs7149586	14	24845841	-0.1105	0.01989	0.662959	2.742e-08	C	T	14_24573186_25107334	0.337041	1.11684	FALSE
BCO1	FinnGen-UKB-EST (Meta-Analysis)	K11_APPENDACUT	Acute appendicitis	198995	rs772224825	16	81279121	1.15	0.207	0.00136934	2.72e-08	A	G	16_81029121_81529121	0.00136934	3.15819	TRUE	Hypercarotenemia and hypovitaminosis A
SMTN	FinnGen-UKB-EST (Meta-Analysis)	I9_AF	Atrial fibrillation and flutter	821128	rs62236130	22	31489575	-0.0561	0.0101	0.138252	2.71e-08	A	G	22_31239575_31739575	0.861748	1.0577	FALSE
TMPRSS6	UKB EUR (ICD10)	icd10_D64-both_sexes	D64 Other anaemias	420531	rs855791	22	37462936	-0.06819	0.01226	0.560836	2.697e-08	G	A	22_37212936_37712936	0.439164	1.07057	TRUE	Iron deficiency anaemia
DNAH2	FinnGen (R10)	H8_TINNITUS	Tinnitus	370267	rs34511268	17	7644167	0.554758	0.0997757	0.00464307	2.69693e-08	C	T	17_6613760_7971030	0.00464307	1.74152	TRUE	Multiple morphological abnormalities of the flagella
CALY	FinnGen (R10)	BMI_IRN	Body-mass index, inverse-rank normalized	290820	rs149764782	10	135139570	0.0436242	0.00784541	0.0249326	2.69048e-08	T	C	10_134889570_135389570	0.0249326	1.04459	FALSE
MC1R	FinnGen (R10)	L12_NONIONRADISKINNAS	Other and unspecified skin changes due to chronic exposure to nonionizing radiation	398981	rs1805007	16	89986117	0.66372	0.119308	0.0653759	2.65039e-08	T	C	16_89470724_90236117	0.0653759	1.942	TRUE	Basal cell carcinoma
TUBB3	FinnGen (R10)	L12_NONIONRADISKINNAS	Other and unspecified skin changes due to chronic exposure to nonionizing radiation	398981	rs1805007	16	89986117	0.66372	0.119308	0.0653759	2.65039e-08	T	C	16_89470724_90236117	0.0653759	1.942	TRUE	Cerebellar dysplasia
PTPN22	UKB EUR (ICD10)	icd10_D51-both_sexes	D51 Vitamin B12 deficiency anaemia	420531	rs2476601	1	114377568	-0.4036	0.07254	0.897803	2.643e-08	G	A	1_114127568_114627568	0.102197	1.4972	TRUE	Arthritis, juvenile
BCO1	FinnGen-UKB-EST (Meta-Analysis)	AB1_VIRAL_HEPATITIS	Viral hepatitis	198729	rs772224825	16	81279121	2.05	0.368	0.00136934	2.62e-08	A	G	16_81029121_81529121	0.00136934	7.7679	TRUE	Hypercarotenemia and hypovitaminosis A
DHX37	UKB EUR (Phecode)	phecode_573.7-both_sexes	Abnormal results of function study of liver	413033	rs33931896	12	125461976	0.3358	0.06032	0.0329881	2.593e-08	T	C	12_125211976_125711976	0.0329881	1.39906	TRUE	46,XY disorder of sex development
PLAUR	UKB EUR (ICD10)	icd10_I21-both_sexes	I21 Acute myocardial infarction	420531	rs4760	19	44153100	0.1126	0.02022	0.156635	2.572e-08	G	A	19_43734949_44403100	0.156635	1.11918	FALSE
TYK2	FinnGen (R10)	E4_HYTHY_AI_STRICT	Hypothyroidism, strict autoimmune	344168	rs34536443	19	10463118	-0.123936	0.0222379	0.0309098	2.50115e-08	C	G	19_10213118_10791384	0.96909	1.13194	TRUE	Acute lymphoblastic leukaemia, primary
BMP3	FinnGen (R10)	H7_RETINALDETACH	Retinal detachments and breaks	388884	rs74764079	4	81952637	0.202195	0.0362468	0.0293934	2.42896e-08	A	T	4_81702637_82202637	0.0293934	1.22409	TRUE	Coloboma
POLG	FinnGen (R10)	G6_HERATAXIA	Hereditary ataxia	411360	rs113994097	15	89866657	1.58307	0.28378	0.00513562	2.42583e-08	G	C	15_89616657_90116657	0.00513562	4.86988	TRUE	Alpers syndrome
SHANK2	FinnGen (R10)	C3_SQUOMOUS_CELL_CARCINOMA_SKIN_EXALLC	Squamous cell neoplasms and carcinomas of the skin (controls excluding all cancers)	317724	rs527513440	11	70666668	3.3247	0.595872	0.000143848	2.41146e-08	T	C	11_70416668_70916668	0.000143848	27.7907	TRUE	Abnormality of the nervous system
SELP	FinnGen (R10)	K11_IBD_STRICT	Inflammatory bowel disease, strict (require KELA)	412181	rs139249907	1	169581608	0.337151	0.060405	0.0127379	2.3843e-08	A	G	1_169331608_169831608	0.0127379	1.40095	FALSE
BCO1	FinnGen-UKB-EST (Meta-Analysis)	K11_CHOLELITH	Cholelithiasis	198995	rs772224825	16	81279121	1.03	0.185	0.00136934	2.38e-08	A	G	16_81029121_81529121	0.00136934	2.80107	TRUE	Hypercarotenemia and hypovitaminosis A
CYP1B1	UKB EUR (Phecode)	phecode_172.2-both_sexes	Other non-epithelial cancer of skin	417144	rs1800440	2	38298139	-0.08913	0.01597	0.18625	2.372e-08	C	T	2_38048139_38548139	0.81375	1.09322	TRUE	Anterior segment developmental anomaly
PILRA	FinnGen-UKB-EST (Meta-Analysis)	G6_AD_WIDE	Alzheimer’s disease, wide definition	1022848	rs1859788	7	99971834	0.0737	0.0132	0.692818	2.35e-08	G	A	7_99559835_100341795	0.692818	1.07648	FALSE
GAS2L2	FinnGen (R10)	H8_NONSUPPNAS	Nonsuppurative otitis media	394024	rs3744374	17	34072555	-0.102602	0.0183735	0.229293	2.34715e-08	A	G	17_33822555_34322555	0.770707	1.10805	TRUE	Bilateral microphthalmia with accompanying malformations
SHARPIN	FinnGen-UKB-EST (Meta-Analysis)	G6_AD_WIDE	Alzheimer’s disease, wide definition	1022848	rs34173062	8	145158607	0.148	0.0265	0.0632948	2.32e-08	A	G	8_144844339_145502484	0.0632948	1.15951	FALSE
MYOC	FinnGen (R10)	H7_GLAUCOMA_XFG	Glaucoma, exfoliation	394699	rs74315329	1	171605478	1.01447	0.181414	0.00268183	2.2443e-08	A	G	1_171355478_171855478	0.00268183	2.7579	TRUE	Glaucoma
ANAPC4	UKB EUR (ICD10)	icd10_E66-both_sexes	E66 Obesity	420531	rs34811474	4	25408838	-0.07867	0.01407	0.231889	2.243e-08	A	G	4_25158838_25658838	0.768111	1.08185	FALSE
CYTL1	FinnGen (R10)	BMI_IRN	Body-mass index, inverse-rank normalized	290820	rs11722554	4	5016883	0.0274776	0.0049134	0.0660571	2.2398e-08	A	G	4_4766883_5266883	0.0660571	1.02786	FALSE
TBX2	FinnGen (R10)	H8_HL_SEN_NAS	Sensorineural hearing loss	397841	rs778763621	17	59477872	0.96468	0.172489	0.000586987	2.23568e-08	G	A	17_59227872_59727872	0.000586987	2.62395	TRUE	Cardiac defects, skeletal abnormalities, facial dysmorphia, developmental delay and endocrine system disorders
EFCAB12	FinnGen (R10)	C3_PROSTATE_EXALLC	Malignant neoplasm of prostate (controls excluding all cancers)	146465	rs62266958	3	129137188	0.125771	0.0224718	0.0958467	2.18283e-08	T	C	3_128868705_129387188	0.0958467	1.13402	FALSE
PLTP	FinnGen-UKB-EST (Meta-Analysis)	I9_CHD	Major coronary heart disease event	601053	rs201557719	20	44538702	0.413	0.0737	0.00208235	2.18e-08	A	C	20_43807246_44843513	0.00208235	1.51135	FALSE
RP1	FinnGen (R10)	H7_HEREDRETINADYST	Hereditary retinal dystrophy	377059	rs180729424	8	55534041	2.80147	0.499915	0.000630031	2.09585e-08	G	T	8_55284041_55784041	0.000630031	16.4688	TRUE	Cone / cone-rod dystrophy
WDR18	FinnGen-UKB-EST (Meta-Analysis)	I9_MI_STRICT	Myocardial infarction, strict	965269	rs2158367	19	990281	-0.0869	0.0155	0.927175	2.09e-08	A	G	19_740281_1240281	0.0728255	1.09079	FALSE
VIT	FinnGen-UKB-EST (Meta-Analysis)	M13_ARTHTROSIS_COX	Coxarthrosis,	803420	rs140104536	2	37000956	0.183	0.0326	0.01167	2.05e-08	G	C	2_36750956_37250956	0.01167	1.20081	FALSE
PTPN22	FinnGen (R10)	H7_LIDLACRIMALORBIT	Disorders of eyelid, lacrimal system and orbit	412181	rs2476601	1	114377568	-0.0618343	0.0110244	0.851886	2.03681e-08	G	A	1_114127568_114627568	0.148114	1.06379	TRUE	Arthritis, juvenile
ANAPC4	UKB EUR (Phecode)	phecode_278.1-both_sexes	Obesity	420361	rs34811474	4	25408838	-0.07906	0.01409	0.231889	2.012e-08	A	G	4_25158838_25658838	0.768111	1.08227	FALSE
ELN	FinnGen (R10)	H7_EYELIDDIS	Other disorders of eyelid	392001	rs2071307	7	73470714	-0.0690174	0.012298	0.359956	1.99917e-08	A	G	7_73181283_73720714	0.640044	1.07145	TRUE	7q11.23 duplication syndrome
COMMD8	FinnGen (R10)	CD2_BENIGN_LEIOMYOMA_UTERI	Leiomyoma of uterus	230310	4:47440412:CT:C	4	47440412	0.496986	0.088549	0.00201742	1.99365e-08	C	CT	4_47190412_47690412	0.00201742	1.64376	FALSE
RPL3L	UKB EUR (Phecode)	phecode_427-both_sexes	Cardiac dysrhythmias	415998	rs140185678	16	2003016	0.1332	0.02373	0.0350635	1.993e-08	A	G	16_1745499_2257264	0.0350635	1.14248	TRUE	Cardiomyopathy, dilated
GRHL2	FinnGen-UKB-EST (Meta-Analysis)	C3_PROSTATE_EXALLC	Malignant neoplasm of prostate (controls excluding all cancers)	391895	rs3735709	8	102555474	0.15	0.0267	0.033808	1.93e-08	G	A	8_102305474_102805474	0.033808	1.16183	TRUE	Congenital fibrosis of the extraocular muscles 1
PTPN22	UKB EUR (Phecode)	phecode_281.12-both_sexes	Other vitamin B12 deficiency anemia	397477	rs2476601	1	114377568	-0.4088	0.07277	0.897996	1.93e-08	G	A	1_114127568_114627568	0.102004	1.50501	TRUE	Arthritis, juvenile
HABP2	FinnGen-UKB-EST (Meta-Analysis)	E4_HYTHY_AI_STRICT	Hypothyroidism, strict autoimmune	932381	rs7080536	10	115348046	0.0883	0.0157	0.0341242	1.85e-08	A	G	10_115098046_115598046	0.0341242	1.09232	TRUE	Non-small cell lung cancer
MYBPC3	FinnGen (R10)	I9_CARDMYOOTH	Cardiomyopathy, other and unspecified	314747	rs397516005	11	47355117	2.57756	0.457777	0.000290105	1.79589e-08	A	G	11_46182741_47854823	0.000290105	13.165	TRUE	Bicuspid aortic valve
FAM180A	UKB EUR (ICD10)	icd10_K57-both_sexes	K57 Diverticular disease of intestine	420531	rs113477191	7	135418881	0.159	0.02824	0.0232637	1.781e-08	T	C	7_135168881_135668881	0.0232637	1.17234	FALSE
TSEN15	UKB EUR (ICD10)	icd10_M16-both_sexes	M16 Coxarthrosis [arthrosis of hip]	420531	rs1046934	1	184023529	-0.07217	0.01281	0.34834	1.759e-08	C	A	1_183598761_184273529	0.65166	1.07484	TRUE	Global developmental delay, epilepsy and primary microcephaly
CHEK2	FinnGen (R10)	N14_MALEGEN	Diseases of male genital organs	181871	rs17879961	22	29121087	0.123361	0.0218857	0.030647	1.73432e-08	G	A	22_28871087_29546224	0.030647	1.13129	TRUE	Appendix cancer
TTN	FinnGen (R10)	I9_HEARTFAIL_AND_ANTIHYPERT	Heart failure and antihypertensive medication	217781	rs574660186	2	179444429	2.36134	0.418895	0.000127975	1.72966e-08	A	G	2_179194429_179694429	0.000127975	10.6052	TRUE	Arrhythmogenic right ventricular cardiomyopathy
TRAF3IP2	UKB EUR (ICD10)	icd10_L40-both_sexes	L40 Psoriasis	420531	rs33980500	6	111913262	0.2936	0.05208	0.0732662	1.725e-08	T	C	6_111663262_112163262	0.0732662	1.34125	TRUE	Discoid lupus erythematosus and folliculitis decalvans
TCIRG1	FinnGen (R10)	RX_ANTIHYP	Antihypertensive medication - note that there are other indications	412181	rs36027301	11	67809268	-0.0569449	0.0100938	0.0726741	1.68488e-08	T	C	11_67385337_68282384	0.927326	1.0586	TRUE	Neutropaenia, congenital
SMARCC2	FinnGen (R10)	M13_ARTHROSIS_INCLAVO	Artrosis, including avohilmo	412181	rs201829738	12	56567520	0.26887	0.0476271	0.00312629	1.64877e-08	A	G	12_56317520_57217955	0.00312629	1.30849	TRUE	Coffin-Siris syndrome
ADCY7	FinnGen (R10)	CHRONNAS	Chron's disease NAS	395165	rs78534766	16	50335074	0.73802	0.130709	0.00889734	1.63934e-08	A	C	16_50054685_51013778	0.00889734	2.09179	FALSE
APOE	FinnGen (R10)	J10_ASTHMACOPDKELA	Asthma/COPD (KELA code 203)	386387	rs429358	19	45411941	-0.0517473	0.00916093	0.181692	1.61674e-08	C	T	19_45137459_45661941	0.818308	1.05311	TRUE	Alzheimer disease, early-onset
CHRNA5	FinnGen (R10)	BMI_IRN	Body-mass index, inverse-rank normalized	290820	rs16969968	15	78882925	-0.0146723	0.00259581	0.330167	1.58311e-08	A	G	15_78474469_79176445	0.669833	1.01478	FALSE
DSC1	FinnGen-UKB-EST (Meta-Analysis)	L12_ATOPIC	Atopic dermatitis	581249	rs200047736	18	28714687	0.246	0.0436	0.00970974	1.58e-08	C	G	18_28464687_28964687	0.00970974	1.2789	FALSE
PRDM16	FinnGen (R10)	I9_HYPTENSESS	Hypertension, essential	391981	rs2493292	1	3328659	0.0532331	0.00941709	0.10922	1.57837e-08	T	C	1_3078659_3578659	0.10922	1.05468	TRUE	Cardiomyopathy
TMEM119	FinnGen (R10)	M13_ARTHROSIS_KNEE_PRIM_KNEESURG	Gonarthrosis, primary, with knee surgery	389470	rs144109867	12	108985649	0.204738	0.0362124	0.0195995	1.56935e-08	A	G	12_108735649_109263152	0.0195995	1.2272	FALSE
PHC3	UKB EUR (Phecode)	phecode_401.1-both_sexes	Essential hypertension	419550	rs73181210	3	169831268	-0.202	0.03572	0.00723403	1.563e-08	C	T	3_169581268_170081268	0.992766	1.22385	FALSE
TYK2	UKB EUR (Phecode)	phecode_755.1-both_sexes	Congenital deformities of feet	419437	rs34536443	19	10463118	1.368	0.2419	0.0459961	1.547e-08	C	G	19_10177721_10742274	0.0459961	3.92749	TRUE	Acute lymphoblastic leukaemia, primary
ADAMTS17	UKB EUR (ICD10)	icd10_G56-both_sexes	G56 Mononeuropathies of upper limb	420531	rs72755233	15	100692953	0.1195	0.02112	0.112829	1.544e-08	A	G	15_100442953_100942953	0.112829	1.12693	TRUE	Anterior segment dysgenesis
CTNNA1	FinnGen (R10)	DRY_AMD	Dry age-related macular degeneration (includes geographic atrophy)	279155	rs202131041	5	138163267	1.18565	0.209473	0.00107108	1.51206e-08	T	C	5_137913267_138413267	0.00107108	3.27281	TRUE	Breast cancer
ZNF799	FinnGen (R10)	M13_ARTHROSIS_KNEE	Gonarthrosis	311680	rs4804669	19	12502457	-0.0526397	0.00929447	0.792635	1.48272e-08	G	A	19_12252457_12879788	0.207365	1.05405	FALSE
P2RY2	FinnGen (R10)	E4_GOITREMULTINOD	Nontoxic multinodular goitre	356416	rs2511241	11	72945341	-0.179867	0.0317547	0.922259	1.47656e-08	T	C	11_72695341_73195341	0.077741	1.19706	FALSE
MCM8	UKB EUR (Phecode)	phecode_218.1-females	Uterine leiomyoma	220876	rs16991615	20	5948227	0.1592	0.0281	0.065239	1.465e-08	A	G	20_5698227_6198227	0.065239	1.17257	TRUE	Lynch-like syndrome
RPA1	FinnGen (R10)	C3_BRONCHUS_LUNG_EXALLC	Malignant neoplasm of bronchus and lung (controls excluding all cancers)	320533	rs202068855	17	1783909	0.484205	0.0854237	0.0103349	1.44241e-08	T	C	17_1433843_2454513	0.0103349	1.62288	TRUE	Non-small cell lung cancer
IL11	FinnGen-UKB-EST (Meta-Analysis)	M13_ARTHROSIS	Arthrosis	854430	rs4252548	19	55879672	0.0687	0.0121	0.0262611	1.37e-08	T	C	19_55568225_56129672	0.0262611	1.07111	FALSE
PHC3	UKB EUR (Phecode)	phecode_401-both_sexes	Hypertension	419799	rs73181210	3	169831268	-0.2031	0.03575	0.00723327	1.343e-08	C	T	3_169581268_170081268	0.992767	1.22519	FALSE
ADCY7	FinnGen (R10)	MUCOPROCT	Mucosal proctocolitis	397504	rs78534766	16	50335074	0.543597	0.0955934	0.00892113	1.29625e-08	A	C	16_50054685_50929264	0.00892113	1.72219	FALSE
SLC45A2	UKB EUR (ICD10)	icd10_C43-both_sexes	C43 Malignant melanoma of skin	420531	rs16891982	5	33951693	0.5563	0.09775	0.976777	1.26e-08	G	C	5_33701693_34201693	0.976777	1.74421	TRUE	Albinism
APOE	FinnGen (R10)	KRA_PSY_SUBSTANCE_EXMORE	Substance abuse (more control exclusions)	327338	rs429358	19	45411941	0.0733187	0.0128818	0.176182	1.25823e-08	C	T	19_45161941_45672160	0.176182	1.07607	TRUE	Alzheimer disease, early-onset
FLG	FinnGen (R10)	H7_ALLERGICCONJUNCTIVITIS	Allergic conjunctivitis	412181	rs558269137	1	152285076	0.226802	0.0398384	0.0140288	1.24793e-08	C	CACTG	1_152035076_152535076	0.0140288	1.25458	TRUE	Atopic asthma
NOB1	FinnGen (R10)	AB1_OTHER_MYCOBAC	Infection due to other mycobacteria	363647	rs144970081	16	69786258	1.61951	0.284158	0.0045547	1.20274e-08	G	C	16_69299233_70036258	0.0045547	5.05061	FALSE
ANAPC4	FinnGen-UKB-EST (Meta-Analysis)	T2D	Type 2 diabetes, definitions combined	1001190	rs34811474	4	25408838	-0.0342	0.00601	0.225985	1.19e-08	A	G	4_25158838_25658838	0.774015	1.03479	FALSE
ATM	FinnGen (R10)	C3_BREAST_ERPLUS_EXALLC	Malignant neoplasm of breast, HER-positive (controls excluding all cancers)	193082	rs769142993	11	108202225	2.15553	0.377878	0.000252895	1.16826e-08	C	G	11_107952225_108452225	0.000252895	8.63246	TRUE	Abnormality of the nervous system
GREB1	FinnGen (R10)	N14_FIOTHNAS	Female infertility, cervigal, vaginal, other or unspecified origin	124296	rs755857714	2	11759017	0.95273	0.167014	0.00128542	1.16689e-08	A	G	2_11509017_12009017	0.00128542	2.59278	TRUE	Endometriosis
ANGPTL4	UKB EUR (Phecode)	phecode_272-both_sexes	Disorders of lipoid metabolism	420531	rs116843064	19	8429323	-0.1587	0.02781	0.0194193	1.139e-08	A	G	19_8179323_8679323	0.980581	1.17199	TRUE	Lower plasma triglyceride level
CLCN1	FinnGen (R10)	G6_MYONEU	Diseases of the myoneural junction and muscle	412181	rs55960271	7	143048771	0.44581	0.0780933	0.0169941	1.13852e-08	T	C	7_142756535_143408935	0.0169941	1.56175	TRUE	Congenital myotonia, creatine phosphokinase abnormalities
RNF43	FinnGen (R10)	E4_FE_DEF	Iron deficiency	387422	rs199598395	17	56436130	1.12755	0.197443	0.0135281	1.12463e-08	T	C	17_55973701_57066684	0.0135281	3.08808	TRUE	Colorectal cancer
MCM8	UKB EUR (ICD10)	icd10_N92-both_sexes	N92 Excessive, frequent and irregular menstruation	420531	rs16991615	20	5948227	0.1493	0.02614	0.0652713	1.114e-08	A	G	20_5698227_6198227	0.0652713	1.16102	TRUE	Lynch-like syndrome
PML	FinnGen (R10)	CD2_BENIGN_LEIOMYOMA_UTERI	Leiomyoma of uterus	230310	rs5742915	15	74336633	0.0502447	0.00879528	0.406491	1.11204e-08	C	T	15_74086633_74586633	0.406491	1.05153	FALSE
MYH7	FinnGen (R10)	FG_CARDMYO	Cardiomyopathy (excluding other)	331473	rs587782962	14	23891476	1.99874	0.349874	0.000276242	1.11173e-08	T	C	14_23641476_24141476	0.000276242	7.37975	TRUE	Atrial fibrillation
DST	FinnGen (R10)	M13_ARTHROSIS	Arthrosis	343442	rs11756977	6	56420538	0.0450616	0.00788071	0.187012	1.07813e-08	T	C	6_56170538_56670538	0.187012	1.04609	TRUE	Epidermolysis bullosa simplex
ERO1B	FinnGen-UKB-EST (Meta-Analysis)	T2D	Type 2 diabetes, definitions combined	1001190	rs2477599	1	236413230	-0.0287	0.00502	0.555402	1.07e-08	A	T	1_236163230_236702419	0.444598	1.02912	FALSE
NFKBIZ	FinnGen-UKB-EST (Meta-Analysis)	E4_HYTHY_AI_STRICT	Hypothyroidism, strict autoimmune	535103	rs149007883	3	101570944	-0.155	0.0272	0.0209566	1.04e-08	C	G	3_101320944_101820944	0.979043	1.16766	FALSE
TYK2	FinnGen (R10)	D3_SARCOIDOSIS	Sarcoidosis	410019	rs34536443	19	10463118	-0.405142	0.0707736	0.0302399	1.0375e-08	C	G	19_10177721_10836018	0.96976	1.49952	TRUE	Acute lymphoblastic leukaemia, primary
SH2B3	FinnGen (R10)	T1D_EARLY	Type1 diabetes, definitions combined, early onset	412181	rs3184504	12	111884608	-0.160493	0.0280205	0.59237	1.01817e-08	C	T	12_111634608_112223358	0.40763	1.17409	TRUE	Erythrocytosis
ANGPTL4	UKB EUR (Phecode)	phecode_272.11-both_sexes	Hypercholesterolemia	417248	rs116843064	19	8429323	-0.1645	0.02872	0.0194271	1.011e-08	A	G	19_8179323_8679323	0.980573	1.1788	TRUE	Lower plasma triglyceride level
ANAPC4	UKB EUR (Phecode)	phecode_278-both_sexes	Overweight, obesity and other hyperalimentation	420531	rs34811474	4	25408838	-0.08024	0.014	0.231876	9.985e-09	A	G	4_25158838_25658838	0.768124	1.08355	FALSE
PLCH2	FinnGen (R10)	M13_OTHERJOINT	Other joint disorders	352322	rs4531246	1	2362020	0.0340506	0.00594009	0.336957	9.90513e-09	T	G	1_2112020_2612020	0.336957	1.03464	FALSE
INTS10	FinnGen (R10)	E4_THYTOXNOD	Thyrotoxicosis with toxic single thyroid nodule	403555	rs200006596	8	19689569	2.8936	0.504489	0.000846603	9.71069e-09	T	C	8_19121711_19939569	0.000846603	18.0582	FALSE
ANGPTL4	UKB EUR (ICD10)	icd10_E78-both_sexes	E78 Disorders of lipoprotein metabolism and other lipidaemias	420531	rs116843064	19	8429323	-0.1596	0.0278	0.0194169	9.331e-09	A	G	19_8179323_8679323	0.980583	1.17304	TRUE	Lower plasma triglyceride level
ANGPTL4	UKB EUR (Phecode)	phecode_272.1-both_sexes	Hyperlipidemia	420403	rs116843064	19	8429323	-0.1607	0.02796	0.019419	9.125e-09	A	G	19_8179323_8679323	0.980581	1.17433	TRUE	Lower plasma triglyceride level
TMEM171	FinnGen (R10)	N14_CALCUKIDUR	Calculus of kidney and ureter	411237	rs638333	5	72419267	0.0918717	0.0159869	0.256494	9.09997e-09	C	T	5_72169267_72669267	0.256494	1.09622	FALSE
CTRC	FinnGen (R10)	K11_ACUTPANC	Acute pancreatitis	368428	rs121909293	1	15772212	0.317589	0.0552409	0.0212846	8.96871e-09	T	C	1_15522212_16022212	0.0212846	1.37381	TRUE	Pancreatitis, acute
GJB2	FinnGen (R10)	H8_HL_SEN_NAS	Sensorineural hearing loss	397841	13:20995924:C:CATTT	13	20995924	-0.211324	0.0367514	0.987437	8.91969e-09	CATTT	C	13_19885723_21245924	0.012563	1.23531	TRUE	Deafness
MYH11	FinnGen (R10)	K11_CHOLELITH	Cholelithiasis	401832	rs200315340	16	15831403	0.243719	0.0423244	0.00767172	8.49337e-09	T	C	16_15581403_16081403	0.00767172	1.27599	TRUE	Altered myosin contractile function
RPA1	FinnGen-UKB-EST (Meta-Analysis)	C3_BRONCHUS_LUNG_EXALLC	Malignant neoplasm of bronchus and lung (controls excluding all cancers)	519116	rs202068855	17	1783909	0.49	0.085	0.00718197	8.47e-09	T	C	17_1485115_2454513	0.00718197	1.63232	TRUE	Non-small cell lung cancer
IFIH1	FinnGen (R10)	K11_LICHEN_PLANUS_WIDE	Lichen ruber planus, wide definition including periferal and oral lichen planus	412181	rs35667974	2	163124637	-0.423391	0.073511	0.0191792	8.43296e-09	C	T	2_162874637_163374637	0.980821	1.52713	TRUE	Aicardi-Goutières and Singleton-Merten syndromes
C3	FinnGen (R10)	H7_RETINALDISOTH	Other retinal disorders	402260	rs2230199	19	6718387	0.0691039	0.0119973	0.182273	8.41395e-09	C	G	19_6466279_6968387	0.182273	1.07155	TRUE	C3 deficiency
ADCY7	FinnGen (R10)	AUTOIMMUNE_NONTHYROID	Autoimmune diseases excluding thyroid diseases	363691	rs78534766	16	50335074	0.196128	0.0340378	0.00872794	8.3096e-09	A	C	16_50054685_50585074	0.00872794	1.21668	FALSE
ANO9	FinnGen (R10)	H7_GLAUCNAS	Other and unspecified glaucoma	393169	11:201681:AG:A	11	201681	0.783373	0.135913	0.0103436	8.22394e-09	A	AG	11_-48319_678187	0.0103436	2.18884	FALSE
SLC39A8	FinnGen-UKB-EST (Meta-Analysis)	J10_ASTHMA_EXMORE	Asthma (more control exclusions)	876238	rs13107325	4	103188709	0.0762	0.0132	0.0466734	8.2e-09	T	C	4_102938709_103438709	0.0466734	1.07918	TRUE	Charcot-Marie-Tooth disease
HNF1A	FinnGen (R10)	E4_HYPERCHOL	Pure hypercholesterolaemia	382446	rs1169288	12	121416650	0.0525328	0.00910724	0.374335	8.00977e-09	C	A	12_121166650_121676478	0.374335	1.05394	TRUE	Cholestasis, neonatal
TESPA1	FinnGen-UKB-EST (Meta-Analysis)	J10_ASTHMA_EXMORE	Asthma (more control exclusions)	876238	rs183884396	12	55356838	0.24	0.0415	0.00235685	7.82e-09	A	G	12_55106838_55974088	0.00235685	1.27125	FALSE
OCA2	UKB EUR (ICD10)	icd10_C44-both_sexes	C44 Other malignant neoplasms of skin	420531	rs121918166	15	28230247	0.3906	0.06763	0.00899359	7.677e-09	T	C	15_27980247_28669161	0.00899359	1.47787	TRUE	Albinism
IL6R	FinnGen (R10)	I9_ABAORTANEUR	Abdominal aortic aneurysm (AAA)	385846	rs2228145	1	154426970	-0.150231	0.0259745	0.29959	7.30382e-09	C	A	1_154164037_154676970	0.70041	1.1621	TRUE	Combined immunodeficiency
TTN	FinnGen (R10)	I9_NONISCHCARDMYOP_STRICT	Nonischemic cardiomyopathy	342569	rs574660186	2	179444429	3.29803	0.569896	0.000119993	7.16209e-09	A	G	2_179194429_179694429	0.000119993	27.0593	TRUE	Arrhythmogenic right ventricular cardiomyopathy
TRAF3IP2	FinnGen (R10)	AUTOIMMUNE	Autoimmune diseases	412181	rs33980500	6	111913262	0.05721	0.00988025	0.0724415	7.02441e-09	T	C	6_111562290_112163262	0.0724415	1.05888	TRUE	Discoid lupus erythematosus and folliculitis decalvans
MYH11	FinnGen-UKB-EST (Meta-Analysis)	N14_ENDOMETRIOSIS	Endometriosis	172621	rs200315340	16	15831403	0.352	0.0608	0.00646329	6.85e-09	T	C	16_15581403_16081403	0.00646329	1.42191	TRUE	Altered myosin contractile function
SLC39A8	UKB EUR (ICD10)	icd10_M75-both_sexes	M75 Shoulder lesions	420531	rs13107325	4	103188709	0.1544	0.02664	0.074583	6.791e-09	T	C	4_102938709_103637160	0.074583	1.16696	TRUE	Charcot-Marie-Tooth disease
RASSF6	FinnGen-UKB-EST (Meta-Analysis)	C3_PROSTATE_EXALLC	Malignant neoplasm of prostate (controls excluding all cancers)	391895	rs17804499	4	74442349	-0.146	0.0253	0.0462482	6.63e-09	C	G	4_74192349_74736834	0.953752	1.1572	FALSE
ATM	UKB EUR (Phecode)	phecode_216-both_sexes	Benign neoplasm of skin	419819	rs1801516	11	108175462	-0.1181	0.02036	0.144848	6.627e-09	A	G	11_107830583_108551299	0.855152	1.12536	TRUE	Abnormality of the nervous system
IL11	UKB EUR (Phecode)	phecode_858-both_sexes	Complication of internal orthopedic device	396780	rs4252548	19	55879672	0.3751	0.06466	0.0215012	6.625e-09	T	C	19_55629672_56129672	0.0215012	1.45514	FALSE
ASTL	FinnGen (R10)	BMI_IRN	Body-mass index, inverse-rank normalized	290820	rs1657502	2	96795608	-0.0141841	0.00244427	0.497151	6.51313e-09	G	T	2_96545608_97452490	0.502849	1.01429	TRUE	Autism spectrum disorder
R3HDM1	FinnGen (R10)	E4_OBESITY	Obesity	412055	rs1446585	2	136407479	-0.0588724	0.010142	0.344429	6.44466e-09	G	A	2_135657088_136957982	0.655571	1.06064	TRUE	Intellectual disability
APOE	FinnGen (R10)	I9_POSTAMI	Status post-ami	346300	rs7412	19	45412079	-0.364781	0.0627999	0.0539988	6.29883e-09	T	C	19_45162079_45662079	0.946001	1.4402	TRUE	Alzheimer disease, early-onset
SERPINA1	FinnGen (R10)	LUNG_TRANSPLANTATION	Lung transplantation	412181	rs28929474	14	94844947	1.21886	0.209836	0.0197869	6.2984e-09	T	C	14_94594947_95094947	0.0197869	3.38333	TRUE	Alpha-1-antitrypsin deficiency
CDHR3	FinnGen (R10)	H8_NONSUPPNAS	Nonsuppurative otitis media	394024	rs6967330	7	105658451	0.0990962	0.017058	0.26857	6.27061e-09	A	G	7_105408451_105908451	0.26857	1.10417	FALSE
TYK2	UKB EUR (Phecode)	phecode_244-both_sexes	Hypothyroidism	417438	rs34536443	19	10463118	-0.1612	0.02775	0.0459903	6.245e-09	C	G	19_10177721_10716123	0.95401	1.17492	TRUE	Acute lymphoblastic leukaemia, primary
APOE	FinnGen (R10)	PD_DEMENTIA_EXMORE	Dementia due to Parkinsons disease (more control exclusions)	184589	rs429358	19	45411941	0.440545	0.0758123	0.177634	6.21026e-09	C	T	19_45161941_45672160	0.177634	1.55355	TRUE	Alzheimer disease, early-onset
ANGPTL4	FinnGen-UKB-EST (Meta-Analysis)	I9_MI_STRICT	Myocardial infarction, strict	965269	rs116843064	19	8429323	-0.153	0.0263	0.0232547	6.18e-09	A	G	19_8179323_8679323	0.976745	1.16532	TRUE	Lower plasma triglyceride level
GJB2	FinnGen (R10)	H8_OTHEREAR	Other disorders of ear	412181	13:20995924:C:CATTT	13	20995924	-0.182808	0.0314431	0.987398	6.10225e-09	CATTT	C	13_20513685_21245924	0.012602	1.20058	TRUE	Deafness
SERPINA1	FinnGen (R10)	Z21_LUNG_TRANSPLANT_STATUS	Lung transplant status	412180	rs28929474	14	94844947	1.22011	0.209856	0.0197869	6.09874e-09	T	C	14_94594947_95094947	0.0197869	3.38756	TRUE	Alpha-1-antitrypsin deficiency
MTMR11	UKB EUR (ICD10)	icd10_G56-both_sexes	G56 Mononeuropathies of upper limb	420531	rs11205303	1	149906413	-0.07897	0.01358	0.408574	6.06e-09	C	T	1_149656413_150245265	0.591426	1.08217	FALSE
RNF43	FinnGen (R10)	FG_CVD	Cardiovascular diseases (excluding rheumatic etc)	412181	rs199598395	17	56436130	0.136838	0.023522	0.0134969	5.9753e-09	T	C	17_55935233_57066684	0.0134969	1.14664	TRUE	Colorectal cancer
CDKN1A	FinnGen-UKB-EST (Meta-Analysis)	RX_STATIN	Statin medication	799612	rs2395655	6	36645696	-0.025	0.0043	0.376045	5.97e-09	G	A	6_36272218_36895696	0.623955	1.02532	TRUE	Multiple endocrine neoplasia 1
RGL3	FinnGen (R10)	O15_PREECLAMPS	Pre-eclampsia	219334	rs167479	19	11526765	0.0996315	0.0171214	0.574543	5.91534e-09	G	T	19_11276765_11776765	0.574543	1.10476	FALSE
SH2B3	FinnGen (R10)	L12_PSORIASIS	Psoriasis	407876	rs3184504	12	111884608	-0.0836589	0.0143725	0.592515	5.85814e-09	C	T	12_111634608_112401742	0.407485	1.08726	TRUE	Erythrocytosis
OCA2	UKB EUR (Phecode)	phecode_172.2-both_sexes	Other non-epithelial cancer of skin	417144	rs121918166	15	28230247	0.3936	0.06762	0.00895862	5.834e-09	T	C	15_27980247_28669161	0.00895862	1.48231	TRUE	Albinism
TYK2	UKB EUR (ICD10)	icd10_Q66-both_sexes	Q66 Congenital deformities of feet	420531	rs34536443	19	10463118	1.439	0.2471	0.0459769	5.834e-09	C	G	19_10177721_10742274	0.0459769	4.21648	TRUE	Acute lymphoblastic leukaemia, primary
PTPN22	FinnGen (R10)	FG_CVD	Cardiovascular diseases (excluding rheumatic etc)	412181	rs2476601	1	114377568	-0.0440096	0.00755835	0.851886	5.79229e-09	G	A	1_114127568_114627568	0.148114	1.04499	TRUE	Arthritis, juvenile
CDHR3	FinnGen (R10)	J10_CHRONSINUSITIS	Chronic sinusitis	326444	rs6967330	7	105658451	0.071498	0.0122785	0.268471	5.7795e-09	A	G	7_105408451_105908451	0.268471	1.07412	FALSE
EHBP1L1	FinnGen (R10)	I9_CORATHER	Coronary atherosclerosis	394668	rs6591182	11	65349756	0.0459316	0.00788029	0.594262	5.58702e-09	G	T	11_65099756_65816719	0.594262	1.047	FALSE
MYH11	FinnGen-UKB-EST (Meta-Analysis)	K11_CHOLELITH	Cholelithiasis	600827	rs200315340	16	15831403	0.239	0.0409	0.00575882	5.53e-09	T	C	16_15581403_16081403	0.00575882	1.26998	TRUE	Altered myosin contractile function
FAM171A2	FinnGen-UKB-EST (Meta-Analysis)	M13_ARTHROSIS	Arthrosis	854430	rs71371993	17	42437000	0.0396	0.00678	0.0905479	5.45e-09	A	G	17_41857883_42837319	0.0905479	1.04039	FALSE
APOE	FinnGen (R10)	J10_LOWCHRON	Chronic lower respiratory diseases	412181	rs429358	19	45411941	-0.0445897	0.00764427	0.181314	5.44089e-09	C	T	19_45137459_45672846	0.818686	1.0456	TRUE	Alzheimer disease, early-onset
NPHS1	FinnGen (R10)	K11_GINGIVA	Other disorders of gingiva or/and edentulous alveolar ridge	273693	rs386833873	19	36342510	0.859102	0.147151	0.00897762	5.2757e-09	C	CAG	19_36092510_36592510	0.00897762	2.36104	TRUE	Chronic kidney disease
ZNF322	FinnGen (R10)	KRA_PSY_ANYMENTAL	Any mental disorder	412181	rs71557344	6	26637724	-0.0736303	0.012605	0.04707	5.17809e-09	C	T	6_26387724_27153379	0.95293	1.07641	FALSE
ALDH16A1	FinnGen (R10)	I9_PHLETHROM	Phlebitis and thrombophlebitis (not including DVT)	364794	rs150414818	19	49969006	0.449673	0.0769681	0.00922707	5.14778e-09	G	C	19_49719006_50219006	0.00922707	1.5678	FALSE
RGL3	FinnGen (R10)	O15_EXIST_HYPERT_COMPLIC	Pre-existing hypertension complicating pregnancy, childbirth and the puerperium	214484	rs167479	19	11526765	0.168725	0.0288624	0.574216	5.03999e-09	G	T	19_11276765_12181312	0.574216	1.18379	FALSE
TRAF3IP2	FinnGen (R10)	K11_ENERCOLNONINF	Noninfective enteritis and colitis	412181	rs33980500	6	111913262	0.115154	0.0196809	0.0724415	4.88495e-09	T	C	6_111663262_112163262	0.0724415	1.12205	TRUE	Discoid lupus erythematosus and folliculitis decalvans
SERPINA1	FinnGen-UKB-EST (Meta-Analysis)	M13_OSTEOPOROSIS	Osteoporosis	952966	rs28929474	14	94844947	0.169	0.0289	0.0197159	4.85e-09	T	C	14_94594947_95094947	0.0197159	1.18412	TRUE	Alpha-1-antitrypsin deficiency
TESPA1	FinnGen (R10)	ALLERG_RHINITIS	Allergic rhinitis	404309	rs183884396	12	55356838	0.432892	0.0739477	0.00604705	4.79789e-09	A	G	12_55106838_56984777	0.00604705	1.54171	FALSE
CLRN1	FinnGen (R10)	H7_HEREDRETINADYST	Hereditary retinal dystrophy	377059	rs121908140	3	150645894	1.62543	0.277432	0.00447861	4.66122e-09	C	A	3_150395894_150895894	0.00447861	5.0806	TRUE	Hearing loss
HNF1A	FinnGen (R10)	E4_LIPOPROT	Disorders of lipoprotein metabolism and other lipidaemias	395429	rs1169288	12	121416650	0.0458742	0.0078248	0.374356	4.55491e-09	C	A	12_121166650_121709440	0.374356	1.04694	TRUE	Cholestasis, neonatal
CHEK2	FinnGen (R10)	N14_MESNRUIRREG	Excessive, freguent and irrelgular menstruation	151996	rs17879961	22	29121087	0.141407	0.0241127	0.0304188	4.50723e-09	G	A	22_28871087_29666402	0.0304188	1.15189	TRUE	Appendix cancer
TNFRSF13B	FinnGen (R10)	H8_NONSUPPNAS	Nonsuppurative otitis media	394024	rs72553883	17	16843729	0.269145	0.0458918	0.0245076	4.49749e-09	T	G	17_16350180_17329464	0.0245076	1.30884	TRUE	Antibody deficiency
TGIF1	FinnGen-UKB-EST (Meta-Analysis)	K11_CHOLELITH	Cholelithiasis	1017647	rs4468717	18	3457606	-0.0557	0.00948	0.0989166	4.35e-09	T	C	18_3207606_3707606	0.901083	1.05728	TRUE	Holoprosencephaly
ANO1	FinnGen-UKB-EST (Meta-Analysis)	I9_HYPTENSESS	Hypertension, essential	1000807	rs2186797	11	70007770	0.0533	0.00908	0.0486656	4.2e-09	C	T	11_69757770_70737825	0.0486656	1.05475	TRUE	Intestinal dysmotility syndrome
FUT2	UKB EUR (Phecode)	phecode_531-both_sexes	Peptic ulcer (excl. esophageal)	420531	rs681343	19	49206462	0.09017	0.01534	0.508715	4.101e-09	T	C	19_48921306_49498730	0.508715	1.09436	TRUE	Fucosyltransferase deficiency
TRAF3IP2	UKB EUR (Phecode)	phecode_696.4-both_sexes	Psoriasis	409882	rs33980500	6	111913262	0.3047	0.05178	0.0733077	3.988e-09	T	C	6_111663262_112163262	0.0733077	1.35622	TRUE	Discoid lupus erythematosus and folliculitis decalvans
TCN1	UKB EUR (Phecode)	phecode_261.2-both_sexes	Vitamin B-complex deficiencies	417811	rs34324219	11	59623378	0.4154	0.07057	0.107708	3.939e-09	A	C	11_59373378_59873378	0.107708	1.51498	TRUE	Transcobalamin I deficiency
DCLRE1A	FinnGen-UKB-EST (Meta-Analysis)	CD2_BENIGN_LEIOMYOMA_UTERI	Leiomyoma of uterus	571310	rs41292634	10	115612530	0.301	0.0512	0.00376081	3.93e-09	A	G	10_115204187_116112837	0.00376081	1.35121	TRUE	Non-small cell lung cancer
GREB1	FinnGen (R10)	N14_FEMALEINFERT	Female infertility	126342	rs755857714	2	11759017	0.91351	0.155014	0.00130638	3.79088e-09	A	G	2_11509017_12009017	0.00130638	2.49306	TRUE	Endometriosis
CPVL	UKB EUR (ICD10)	icd10_C44-both_sexes	C44 Other malignant neoplasms of skin	420531	rs117744081	7	29132279	-0.211	0.03579	0.0320262	3.747e-09	G	A	7_28882279_29382279	0.967974	1.23491	TRUE	Obesity, early onset
LGR5	FinnGen (R10)	E4_CARCISDR	Carcinoid syndrome	395548	rs200138614	12	71977925	1.99537	0.338435	0.00293199	3.72709e-09	T	G	12_71727925_72442187	0.00293199	7.35492	FALSE
SLC27A3	FinnGen (R10)	ALLERG_ASTHMA	Allergic asthma (mode)	238808	rs189944468	1	153750964	-0.344517	0.0583798	0.0179727	3.6062e-09	C	G	1_153417153_154000964	0.982027	1.41131	FALSE
CHEK2	FinnGen (R10)	N14_MENORRHAGIA	Menorrhagia	135041	rs17879961	22	29121087	0.174577	0.0295693	0.0302475	3.54764e-09	G	A	22_28871087_29546224	0.0302475	1.19074	TRUE	Appendix cancer
SAV1	FinnGen (R10)	I9_VARICVE	Varicose veins	388830	rs560033096	14	51134185	0.281034	0.0475387	0.00772344	3.38634e-09	C	A	14_50082407_51557785	0.00772344	1.3245	FALSE
PKHD1	FinnGen (R10)	Q17_CONGEN_MALFO_URINARY_SYSTEM	Congenital malformations of the urinary system	412181	rs137852949	6	51923147	1.02756	0.17376	0.0048539	3.34565e-09	A	G	6_51673147_52173147	0.0048539	2.79424	TRUE	Caroli disease
SLC45A2	UKB EUR (Phecode)	phecode_172.1-both_sexes	Melanomas of skin, dx or hx	406089	rs16891982	5	33951693	0.5019	0.08484	0.976595	3.297e-09	G	C	5_33701693_34201693	0.976595	1.65186	TRUE	Albinism
LAG3	FinnGen (R10)	E4_HYTHY_AI_STRICT	Hypothyroidism, strict autoimmune	344168	rs149722682	12	6882498	0.668483	0.112982	0.00101014	3.28382e-09	A	C	12_6632498_7190049	0.00101014	1.95127	TRUE	T-cell deficiency and combined immunodeficiency
LAG3	FinnGen-UKB-EST (Meta-Analysis)	E4_HYTHY_AI_STRICT	Hypothyroidism, strict autoimmune	344168	rs149722682	12	6882498	0.668	0.113	0.00101014	3.28e-09	A	C	12_6632498_7190049	0.00101014	1.95033	TRUE	T-cell deficiency and combined immunodeficiency
PTPN22	UKB EUR (Phecode)	phecode_281.11-both_sexes	Pernicious anemia	397308	rs2476601	1	114377568	-0.471	0.07959	0.897998	3.255e-09	G	A	1_114127568_114665368	0.102002	1.60159	TRUE	Arthritis, juvenile
RBM47	FinnGen-UKB-EST (Meta-Analysis)	I9_HYPTENSESS	Hypertension, essential	1000807	rs35529250	4	40428091	-0.156	0.0264	0.0056814	3.23e-09	T	C	4_40178091_40678091	0.994319	1.16883	TRUE	Developmental disorder
TESPA1	FinnGen (R10)	J10_ASTHMA_EXMORE	Asthma (more control exclusions)	266418	rs183884396	12	55356838	0.25922	0.0437883	0.00615298	3.22233e-09	A	G	12_54657339_56122247	0.00615298	1.29592	FALSE
CPVL	UKB EUR (Phecode)	phecode_172.2-both_sexes	Other non-epithelial cancer of skin	417144	rs117744081	7	29132279	-0.2112	0.03567	0.0320535	3.185e-09	G	A	7_28882279_29382279	0.967947	1.23516	TRUE	Obesity, early onset
TYK2	UKB EUR (Phecode)	phecode_244.4-both_sexes	Hypothyroidism NOS	416596	rs34536443	19	10463118	-0.1685	0.02844	0.0459903	3.139e-09	C	G	19_10177721_10716123	0.95401	1.18353	TRUE	Acute lymphoblastic leukaemia, primary
SLC30A8	FinnGen (R10)	GEST_DIABETES	Gestational diabetes (for exclusion)	230310	rs13266634	8	118184783	-0.0762399	0.012855	0.375005	3.01571e-09	T	C	8_117934783_118434783	0.624995	1.07922	FALSE
TYK2	UKB EUR (ICD10)	icd10_L40-both_sexes	L40 Psoriasis	420531	rs34536443	19	10463118	-0.4032	0.06796	0.0459767	2.981e-09	C	G	19_10177721_10836018	0.954023	1.49661	TRUE	Acute lymphoblastic leukaemia, primary
ZNF799	FinnGen-UKB-EST (Meta-Analysis)	M13_ARTHROSIS	Arthrosis	854430	rs4804669	19	12502457	-0.0292	0.00492	0.795406	2.97e-09	G	A	19_12252457_13469354	0.204594	1.02963	FALSE
ANGPTL4	FinnGen (R10)	RX_STATIN	Statin medication	412181	rs746226153	19	8429440	-0.23255	0.0391901	0.00500398	2.95815e-09	G	GC	19_8179440_8679440	0.994996	1.26181	TRUE	Lower plasma triglyceride level
ARHGEF17	FinnGen-UKB-EST (Meta-Analysis)	I9_HYPTENSESS	Hypertension, essential	581257	rs201550593	11	73057992	-0.352	0.0593	0.00213646	2.93e-09	A	G	11_72807992_73551803	0.997864	1.42191	TRUE	Intellectual disability, speech delay and motor dysfunction
NOD2	UKB EUR (Phecode)	phecode_555-both_sexes	Inflammatory bowel disease and other gastroenteritis and colitis	335453	rs2066847	16	50763779	0.4672	0.07864	0.0195253	2.837e-09	GC	G	16_50513779_51013779	0.0195253	1.59552	TRUE	Aggressive periodontitis
MAP3K9	FinnGen (R10)	F5_MOOD	Mood [affective] disorders	412181	rs141503439	14	71216713	-0.232782	0.0391817	0.00843852	2.83146e-09	C	T	14_70948242_71466713	0.991561	1.26211	FALSE
SH2B3	UKB EUR (Phecode)	phecode_557-both_sexes	Intestinal malabsorption (non-celiac)	332786	rs3184504	12	111884608	-0.1703	0.02865	0.517977	2.813e-09	C	T	12_111634608_112223358	0.482023	1.18566	TRUE	Erythrocytosis
CDKN1A	FinnGen (R10)	I9_ATHSCLE	Atherosclerosis, excluding cerebral, coronary and PAD	398220	rs2395655	6	36645696	-0.0737667	0.012413	0.361761	2.80343e-09	G	A	6_36395696_36895696	0.638239	1.07656	TRUE	Multiple endocrine neoplasia 1
SYT7	FinnGen (R10)	RX_PARACETAMOL_NSAID	Paracetamol of NSAID medication	412181	rs77128898	11	61313525	0.0861742	0.0144928	0.0526363	2.74783e-09	T	C	11_60943574_61597033	0.0526363	1.09	FALSE
TYK2	UKB EUR (ICD10)	icd10_E03-both_sexes	E03 Other hypothyroidism	420531	rs34536443	19	10463118	-0.1688	0.02837	0.0459811	2.716e-09	C	G	19_10177721_10716123	0.954019	1.18388	TRUE	Acute lymphoblastic leukaemia, primary
MAP3K9	FinnGen (R10)	F5_DEPRESSIO	Depression	406986	rs141503439	14	71216713	-0.243876	0.0410004	0.00844302	2.71213e-09	C	T	14_70948242_71466713	0.991557	1.27619	FALSE
FUT2	UKB EUR (Phecode)	phecode_272.11-both_sexes	Hypercholesterolemia	417248	rs601338	19	49206674	0.04704	0.007901	0.508611	2.626e-09	A	G	19_48956674_49479323	0.508611	1.04816	TRUE	Fucosyltransferase deficiency
TP63	FinnGen (R10)	C3_BASAL_CELL_CARCINOMA_INCLAVO_EXALLC	Basal cell carcinoma, including avohilmo (controls excluding all cancers)	334890	rs190865056	3	189584543	0.261972	0.0439892	0.0142079	2.59472e-09	A	T	3_189334543_190049261	0.0142079	1.29949	TRUE	Abnormality of the skeletal system
OR2B2	UKB EUR (Phecode)	phecode_530.1-both_sexes	Esophagitis, GERD and related diseases	411367	rs34788973	6	27879200	-0.072	0.01209	0.115938	2.588e-09	A	C	6_27629200_29498149	0.884062	1.07466	FALSE
KIF15	FinnGen-UKB-EST (Meta-Analysis)	IPF	Idiopathic pulmonary fibrosis	977582	rs138043992	3	44843459	0.688	0.115	0.00648661	2.52e-09	T	G	3_44593459_45385326	0.00648661	1.98973	TRUE	Braddock-Carey syndrome
SERPINB7	FinnGen (R10)	L12_DERMATITISECZEMA	Dermatitis and eczema	412181	rs201208667	18	61471862	0.251522	0.0421707	0.00641166	2.45573e-09	A	G	18_61221862_61903635	0.00641166	1.28598	TRUE	Palmoplantar keratosis, Nagashima-type
KCNQ1	FinnGen (R10)	FG_OTHHEART	Other heart diseases	295818	rs120074190	11	2799239	1.01228	0.169529	0.000588929	2.35624e-09	A	G	11_2549239_3049239	0.000588929	2.75187	TRUE	Arrhythmia
APOE	FinnGen-UKB-EST (Meta-Analysis)	I9_HYPTENSESS	Hypertension, essential	1000807	rs7412	19	45412079	-0.0451	0.00755	0.0730494	2.25e-09	T	C	19_45162079_46041838	0.926951	1.04613	TRUE	Alzheimer disease, early-onset
PTPN22	FinnGen (R10)	OTHER_SYSTCON_FG	Other systemic involvement of connective tissue (FG)	320782	rs2476601	1	114377568	-0.12272	0.0205186	0.853467	2.21876e-09	G	A	1_114127568_114676001	0.146533	1.13057	TRUE	Arthritis, juvenile
SH2B3	FinnGen (R10)	J10_CHRONSINUSITIS	Chronic sinusitis	326444	rs3184504	12	111884608	-0.0663886	0.0110743	0.593402	2.03685e-09	C	T	12_111634608_113090766	0.406598	1.06864	TRUE	Erythrocytosis
RGL3	FinnGen (R10)	O15_PRE_OR_ECLAMPSIA	Pre-eclampsia or eclampsia	219817	rs167479	19	11526765	0.0988855	0.0164943	0.574598	2.03301e-09	G	T	19_11276765_11776765	0.574598	1.10394	FALSE
PLCE1	FinnGen-UKB-EST (Meta-Analysis)	H7_CATARACTSENILE	Senile cataract	1010906	rs2274224	10	96039597	0.0361	0.00602	0.402219	1.97e-09	C	G	10_95789597_96331140	0.402219	1.03676	TRUE	Diffuse mesangial sclerosis
FAM180A	UKB EUR (Phecode)	phecode_562.1-both_sexes	Diverticulosis	365887	rs113477191	7	135418881	0.1724	0.02872	0.0231165	1.934e-09	T	C	7_135168881_135668881	0.0231165	1.18815	FALSE
TCN1	UKB EUR (ICD10)	icd10_E53-both_sexes	E53 Deficiency of other B group vitamins	420531	rs34324219	11	59623378	0.4318	0.07193	0.107608	1.932e-09	A	C	11_59373378_59873378	0.107608	1.54003	TRUE	Transcobalamin I deficiency
RPA1	FinnGen-UKB-EST (Meta-Analysis)	C3_BREAST_EXALLC	Malignant neoplasm of breast (controls excluding all cancers)	331383	rs202068855	17	1783909	0.316	0.0526	0.00730915	1.93e-09	T	C	17_1485115_2033909	0.00730915	1.37163	TRUE	Non-small cell lung cancer
APOE	FinnGen (R10)	F5_DELUSIO	Persistent delusional disorders	400940	rs429358	19	45411941	0.232324	0.0386968	0.181141	1.9289e-09	C	T	19_45146665_45668790	0.181141	1.26153	TRUE	Alzheimer disease, early-onset
MYOC	FinnGen (R10)	H7_GLAUCNAS	Other and unspecified glaucoma	393169	rs74315329	1	171605478	1.27331	0.211975	0.00267824	1.8913e-09	A	G	1_171355478_171855478	0.00267824	3.57266	TRUE	Glaucoma
APOE	FinnGen (R10)	J10_ASTHMA_EXMORE	Asthma (more control exclusions)	266418	rs429358	19	45411941	-0.0575936	0.00958413	0.182852	1.86363e-09	C	T	19_45137459_45672846	0.817148	1.05928	TRUE	Alzheimer disease, early-onset
ANAPC4	UKB EUR (Phecode)	phecode_716.9-both_sexes	Arthropathy NOS	414156	rs34811474	4	25408838	-0.05527	0.009192	0.231841	1.823e-09	A	G	4_25158838_25658838	0.768159	1.05683	FALSE
FN1	FinnGen-UKB-EST (Meta-Analysis)	I9_MI_STRICT	Myocardial infarction, strict	965269	rs1250259	2	216300482	-0.0577	0.00959	0.758518	1.82e-09	A	T	2_216050482_216550482	0.241482	1.0594	TRUE	Glomerulopathy with fibronectin deposits
FAM180A	UKB EUR (Phecode)	phecode_562-both_sexes	Diverticulosis and diverticulitis	365929	rs113477191	7	135418881	0.1725	0.02869	0.0231179	1.818e-09	T	C	7_135168881_135668881	0.0231179	1.18827	FALSE
FUT2	UKB EUR (ICD10)	icd10_K26-both_sexes	K26 Duodenal ulcer	420531	rs601338	19	49206674	0.1433	0.02383	0.508758	1.798e-09	A	G	19_48866076_49498730	0.508758	1.15408	TRUE	Fucosyltransferase deficiency
STAB2	FinnGen (R10)	I9_THROMBOTH	Other embolism and thrombosis	361334	rs142351376	12	104136288	0.467547	0.0777185	0.0152706	1.78879e-09	T	C	12_103886288_104701257	0.0152706	1.59607	FALSE
CPVL	FinnGen (R10)	C3_BASAL_CELL_CARCINOMA_INCLAVO_EXALLC	Basal cell carcinoma, including avohilmo (controls excluding all cancers)	334890	rs117744081	7	29132279	-0.187796	0.031209	0.0342643	1.77264e-09	G	A	7_28745800_29382279	0.965736	1.20659	TRUE	Obesity, early onset
TYK2	UKB EUR (Phecode)	phecode_696-both_sexes	Psoriasis and related disorders	409957	rs34536443	19	10463118	-0.4009	0.06662	0.0461791	1.768e-09	C	G	19_10177721_10836018	0.953821	1.49317	TRUE	Acute lymphoblastic leukaemia, primary
LTBP4	FinnGen-UKB-EST (Meta-Analysis)	K11_HERNIA	Hernia	1031707	rs2303729	19	41111069	0.0266	0.00441	0.464735	1.7e-09	A	G	19_40495778_41703275	0.464735	1.02696	TRUE	Congenital anomalies
TYK2	UKB EUR (Phecode)	phecode_696.4-both_sexes	Psoriasis	409882	rs2304256	19	10475652	-0.1774	0.02944	0.287145	1.7e-09	A	C	19_10177721_10836018	0.712855	1.19411	TRUE	Acute lymphoblastic leukaemia, primary
ANAPC4	UKB EUR (Phecode)	phecode_716-both_sexes	Other arthropathies	414362	rs34811474	4	25408838	-0.05531	0.00918	0.231836	1.687e-09	A	G	4_25158838_25658838	0.768164	1.05687	FALSE
SERPINA1	FinnGen (R10)	COPD_INSUFFICIENCY	COPD-related respiratory insufficiency	396681	rs28929474	14	94844947	0.45457	0.075406	0.019592	1.65691e-09	T	C	14_94521094_95094947	0.019592	1.5755	TRUE	Alpha-1-antitrypsin deficiency
RPA1	FinnGen (R10)	C3_BREAST_ERPLUS_EXALLC	Malignant neoplasm of breast, HER-positive (controls excluding all cancers)	193082	rs202068855	17	1783909	0.405389	0.0672433	0.0106314	1.65291e-09	T	C	17_1415862_2033909	0.0106314	1.49989	TRUE	Non-small cell lung cancer
SH2B3	UKB EUR (ICD10)	icd10_K90-both_sexes	K90 Intestinal malabsorption	420531	rs3184504	12	111884608	-0.1733	0.02872	0.517745	1.597e-09	C	T	12_111634608_112223358	0.482255	1.18922	TRUE	Erythrocytosis
CPVL	FinnGen (R10)	C3_BASAL_CELL_CARCINOMA_EXALLC	Basal cell carcinoma (controls excluding all cancers)	334699	rs117744081	7	29132279	-0.190936	0.0316246	0.0342689	1.5643e-09	G	A	7_28882279_29382279	0.965731	1.21038	TRUE	Obesity, early onset
PATJ	FinnGen-UKB-EST (Meta-Analysis)	T2D	Type 2 diabetes, definitions combined	1001190	rs12140153	1	62579891	-0.0546	0.00903	0.0911465	1.53e-09	T	G	1_62329891_62829891	0.908853	1.05612	FALSE
CDHR3	FinnGen (R10)	ASTHMA_CHILD_EXMORE	Childhood asthma (age<16) (more control exclusions)	226337	rs6967330	7	105658451	0.129614	0.021441	0.268265	1.49266e-09	A	G	7_105408451_105908451	0.268265	1.13839	FALSE
CPVL	UKB EUR (Phecode)	phecode_172-both_sexes	Skin cancer	420382	rs117744081	7	29132279	-0.1956	0.03231	0.0320242	1.421e-09	G	A	7_28882279_29382279	0.967976	1.21604	TRUE	Obesity, early onset
SVEP1	FinnGen-UKB-EST (Meta-Analysis)	H7_GLAUCOMA	Glaucoma	1016115	rs61751937	9	113312231	0.128	0.0212	0.0336498	1.42e-09	C	G	9_113010708_113772876	0.0336498	1.13655	TRUE	Glaucoma, modifier of
FUT2	UKB EUR (Phecode)	phecode_272-both_sexes	Disorders of lipoid metabolism	420531	rs601338	19	49206674	0.04634	0.007653	0.508687	1.403e-09	A	G	19_48956674_49479323	0.508687	1.04743	TRUE	Fucosyltransferase deficiency
APOE	FinnGen (R10)	H7_MACULADEGEN	Degeneration of macula and posterior pole	393175	rs429358	19	45411941	-0.0970475	0.0160214	0.181449	1.38376e-09	C	T	19_45161941_45672160	0.818551	1.10191	TRUE	Alzheimer disease, early-onset
ZNF799	FinnGen-UKB-EST (Meta-Analysis)	M13_ARTHROSIS_KNEE	Gonarthrosis	843491	rs4804669	19	12502457	-0.041	0.00677	0.79367	1.35e-09	G	A	19_12252457_13242195	0.20633	1.04185	FALSE
EHBP1L1	FinnGen (R10)	I9_REVASC	Coronary revascularization (ANGIO or CABG)	367740	rs6591182	11	65349756	0.0659246	0.0108751	0.593891	1.34437e-09	G	T	11_65099756_65733374	0.593891	1.06815	FALSE
LTBP4	FinnGen-UKB-EST (Meta-Analysis)	K11_HERING	Inguinal hernia	959484	rs2303729	19	41111069	0.0388	0.0064	0.465064	1.34e-09	A	G	19_40851981_42302187	0.465064	1.03956	TRUE	Congenital anomalies
DOK2	FinnGen-UKB-EST (Meta-Analysis)	L12_ATOPIC	Atopic dermatitis	994892	rs34215892	8	21767240	-0.126	0.0208	0.0301819	1.31e-09	A	G	8_21517240_22017240	0.969818	1.13428	FALSE
KDM3B	FinnGen-UKB-EST (Meta-Analysis)	I9_HYPTENSESS	Hypertension, essential	1000807	rs4835678	5	137708434	0.0237	0.0039	0.561053	1.28e-09	T	C	5_137458434_137958434	0.561053	1.02398	TRUE	Diets-Jongmans syndrome
ELN	FinnGen (R10)	K11_HERING	Inguinal hernia	387666	rs17855988	7	73474825	-0.115919	0.0190838	0.0551163	1.24589e-09	C	G	7_72607049_73724825	0.944884	1.1229	TRUE	7q11.23 duplication syndrome
FSHR	FinnGen (R10)	E4_OVARDYS	Ovarian dysfunction	221279	rs121909658	2	49210264	0.895957	0.147421	0.00627681	1.22034e-09	A	G	2_48795915_49460264	0.00627681	2.44968	TRUE	Decreased promoter activity
TP63	FinnGen (R10)	C3_BASAL_CELL_CARCINOMA_EXALLC	Basal cell carcinoma (controls excluding all cancers)	334699	rs190865056	3	189584543	0.270451	0.0444839	0.0142104	1.20368e-09	A	T	3_189334543_190049261	0.0142104	1.31056	TRUE	Abnormality of the skeletal system
HNF1A	UKB EUR (Phecode)	phecode_411-both_sexes	Ischemic Heart Disease	419724	rs1169288	12	121416650	0.05449	0.008962	0.313442	1.196e-09	C	A	12_121136122_121676478	0.313442	1.056	TRUE	Cholestasis, neonatal
PLTP	FinnGen (R10)	I9_REVASC	Coronary revascularization (ANGIO or CABG)	367740	rs201557719	20	44538702	0.60257	0.0990674	0.00252398	1.18383e-09	A	C	20_43807246_44788702	0.00252398	1.82681	FALSE
DOK2	FinnGen (R10)	L12_ATOPIC	Atopic dermatitis	382254	rs56094005	8	21769432	-0.182189	0.0299448	0.0466029	1.17109e-09	G	A	8_21519432_22103337	0.953397	1.19984	FALSE
SLC10A2	UKB EUR (ICD10)	icd10_K80-both_sexes	K80 Cholelithiasis	420531	rs56398830	13	103701690	0.3416	0.05613	0.0110293	1.153e-09	A	G	13_103451690_103951690	0.0110293	1.4072	TRUE	Bile acid malabsorption, primary
CYP1B1	UKB EUR (Phecode)	phecode_172-both_sexes	Skin cancer	420382	rs1800440	2	38298139	-0.08813	0.01447	0.186161	1.135e-09	C	T	2_38048139_38548139	0.813839	1.09213	TRUE	Anterior segment developmental anomaly
FCGR2A	FinnGen (R10)	RX_CROHN_1STLINE	First line medication for Crohns disease	412181	rs1801274	1	161479745	-0.033452	0.00549111	0.503352	1.11483e-09	G	A	1_161229745_161729745	0.496648	1.03402	FALSE
C15orf39	FinnGen (R10)	K11_HERNIA	Hernia	412181	rs79245819	15	75500713	0.127788	0.0209731	0.0234647	1.10851e-09	T	G	15_75199244_76234571	0.0234647	1.13631	FALSE
SERPINA1	FinnGen (R10)	CHIRHEP_NAS	Chirrosis of liver, NAS	409067	rs28929474	14	94844947	0.693729	0.113758	0.0197653	1.07196e-09	T	C	14_94521094_95094947	0.0197653	2.00116	TRUE	Alpha-1-antitrypsin deficiency
RPA1	FinnGen (R10)	C3_BREAST_EXALLC	Malignant neoplasm of breast (controls excluding all cancers)	201713	rs202068855	17	1783909	0.323427	0.0530109	0.0106729	1.05322e-09	T	C	17_1415862_2033909	0.0106729	1.38186	TRUE	Non-small cell lung cancer
SELP	FinnGen-UKB-EST (Meta-Analysis)	K11_IBD_STRICT	Inflammatory bowel disease, strict (require KELA)	945518	rs139249907	1	169581608	0.363	0.0595	0.00650435	1.04e-09	A	G	1_169331608_169831608	0.00650435	1.43764	FALSE
PTPN22	FinnGen (R10)	K11_CHRONGASTR	Chronic gastritis	360381	rs2476601	1	114377568	-0.120346	0.0197109	0.852025	1.0244e-09	G	A	1_114127568_114627568	0.147975	1.12789	TRUE	Arthritis, juvenile
ZHX3	FinnGen-UKB-EST (Meta-Analysis)	T2D	Type 2 diabetes, definitions combined	1001190	rs17265513	20	39832628	0.0351	0.00575	0.244367	1.02e-09	C	T	20_39582628_40082628	0.244367	1.03572	TRUE	Hypertriglyceridaemia
TESPA1	FinnGen (R10)	J10_ASTHMA_MAIN_EXMORE	Asthma (only as main-diagnosis) (more control exclusions)	257494	rs183884396	12	55356838	0.288162	0.0471878	0.00612808	1.017e-09	A	G	12_54657339_56370740	0.00612808	1.33397	FALSE
TG	UKB EUR (ICD10)	icd10_E04-both_sexes	E04 Other non-toxic goitre	420531	rs114322847	8	133883671	0.646	0.1057	0.0273191	9.976e-10	T	C	8_133521635_134230744	0.0273191	1.90789	TRUE	Autoimmune thyroid disease
SCN5A	FinnGen (R10)	FG_OTHHEART	Other heart diseases	295818	rs45620037	3	38655278	-0.331463	0.0542268	0.00483482	9.80618e-10	A	G	3_37651934_38905278	0.995165	1.393	TRUE	Arrhythmia
TG	FinnGen (R10)	E4_THYTOXGOITMULT	Thyrotoxicosis with toxic multinodular goitre	405026	rs114322847	8	133883671	0.586361	0.0959131	0.0230743	9.749e-10	T	C	8_133633671_134133671	0.0230743	1.79744	TRUE	Autoimmune thyroid disease
INTS11	FinnGen (R10)	K11_HERNIA	Hernia	412181	rs12142199	1	1249187	-0.0451617	0.00737407	0.737096	9.1029e-10	A	G	1_999187_1621459	0.262904	1.0462	TRUE	Neurodevelopmental disorder
SERPINA1	UKB EUR (Phecode)	phecode_574-both_sexes	Cholelithiasis and cholecystitis	418639	rs28929474	14	94844947	0.2399	0.03916	0.0201807	9.085e-10	T	C	14_94450251_95094947	0.0201807	1.27112	TRUE	Alpha-1-antitrypsin deficiency
APOE	UKB EUR (Phecode)	phecode_571-both_sexes	Chronic liver disease and cirrhosis	412292	rs429358	19	45411941	-0.1966	0.0321	0.155956	9.045e-10	C	T	19_45146665_45666741	0.844044	1.21726	TRUE	Alzheimer disease, early-onset
CDKN1A	FinnGen (R10)	I9_CABG	Coronary artery bypass grafting	354661	rs2395655	6	36645696	-0.0952422	0.0155457	0.362863	8.97801e-10	G	A	6_36395696_36895696	0.637137	1.09993	TRUE	Multiple endocrine neoplasia 1
FUT2	FinnGen (R10)	T1D_EARLY	Type1 diabetes, definitions combined, early onset	412181	rs601338	19	49206674	0.172993	0.0282344	0.37478	8.9522e-10	A	G	19_48908532_49475766	0.37478	1.18886	TRUE	Fucosyltransferase deficiency
PHC3	FinnGen-UKB-EST (Meta-Analysis)	I9_HYPTENSESS	Hypertension, essential	1000807	rs73181210	3	169831268	-0.11	0.018	0.0117827	8.79e-10	C	T	3_169232335_170274730	0.988217	1.11628	FALSE
TUBA8	FinnGen (R10)	FG_CARDMYO	Cardiomyopathy (excluding other)	331473	rs145621219	22	18609493	0.381345	0.0621995	0.0244263	8.73333e-10	A	G	22_18359493_18859493	0.0244263	1.46425	TRUE	Polymicrogyria with optic nerve hypoplasia
TCIRG1	FinnGen-UKB-EST (Meta-Analysis)	I9_HYPTENSESS	Hypertension, essential	1000807	rs36027301	11	67809268	-0.0482	0.00786	0.0647163	8.62e-10	T	C	11_67559268_68124072	0.935284	1.04938	TRUE	Neutropaenia, congenital
SLC27A3	FinnGen-UKB-EST (Meta-Analysis)	J10_ASTHMA_EXMORE	Asthma (more control exclusions)	876238	rs189944468	1	153750964	-0.152	0.0248	0.00840844	7.67e-10	C	G	1_153417153_154678283	0.991592	1.16416	FALSE
CUBN	FinnGen (R10)	D3_ANAEMIA_B12_DEF	Vitamin B12 deficiency anaemia	397378	rs1801222	10	17156151	-0.15226	0.0247415	0.678866	7.55336e-10	G	A	10_16667045_17406151	0.321134	1.16446	TRUE	Abnormality of metabolism/homeostasis
ADH1B	FinnGen (R10)	F5_ALCOHOLAC	Acute alcohol intoxication	395769	rs1229984	4	100239319	0.859481	0.139655	0.99493	7.54102e-10	C	T	4_99989319_100489319	0.99493	2.36193	FALSE
CCM2	FinnGen (R10)	I9_REVASC	Coronary revascularization (ANGIO or CABG)	367740	rs150428392	7	45113933	0.310888	0.050497	0.00928046	7.4343e-10	G	A	7_44305699_45363933	0.00928046	1.36464	TRUE	Cerebral cavernous malformations
OBSCN	FinnGen-UKB-EST (Meta-Analysis)	I9_AF	Atrial fibrillation and flutter	821128	rs453140	1	228451826	0.0455	0.00739	0.311342	7.43e-10	T	C	1_227905008_228701826	0.311342	1.04655	TRUE	Autism spectrum disorder
FLG	FinnGen (R10)	ASTHMA_CHILD_EXMORE	Childhood asthma (age<16) (more control exclusions)	226337	rs558269137	1	152285076	0.456465	0.0741096	0.0141552	7.30584e-10	C	CACTG	1_152035076_152535076	0.0141552	1.57848	TRUE	Atopic asthma
CHEK2	FinnGen (R10)	Z21_PROCREATIVE_MANAG	Procreative management	338632	rs555607708	22	29091856	0.399744	0.0648893	0.00798887	7.25605e-10	A	AG	22_28841856_29700193	0.00798887	1.49144	TRUE	Appendix cancer
DHPS	FinnGen (R10)	E4_LIPOPROT	Disorders of lipoprotein metabolism and other lipidaemias	395429	rs142633494	19	12786830	1.04076	0.168936	0.000367261	7.24353e-10	T	C	19_12536830_13136368	0.000367261	2.83137	TRUE	Global development delay and seizures
TP63	FinnGen (R10)	J10_NASALPOLYP	Nasal polyp	315298	rs190865056	3	189584543	0.398865	0.0647188	0.0143145	7.13576e-10	A	T	3_189334543_189834543	0.0143145	1.49013	TRUE	Abnormality of the skeletal system
TYK2	FinnGen (R10)	M13_POLYARTHROPATHIES	Polyarthropathies	298252	rs34536443	19	10463118	-0.153924	0.0249561	0.0299894	6.92532e-10	C	G	19_10177721_10713118	0.970011	1.1664	TRUE	Acute lymphoblastic leukaemia, primary
IL11	UKB EUR (Phecode)	phecode_740-both_sexes	Osteoarthrosis	420531	rs4252548	19	55879672	0.175	0.02837	0.0214971	6.92e-10	T	C	19_55568225_56129672	0.0214971	1.19125	FALSE
FBXO5	FinnGen (R10)	Q17_CONGEN_MALFO_OVARIES_FALLOP_TUBES_BROAD_LIGAM	Congenital malformations of ovaries, fallopian tubes and broad ligaments	229469	rs2073260	6	153296541	-0.217613	0.0352254	0.690712	6.50279e-10	C	G	6_152940281_153546541	0.309288	1.24311	FALSE
SLC39A8	UKB EUR (Phecode)	phecode_740-both_sexes	Osteoarthrosis	420531	rs13107325	4	103188709	0.09622	0.01557	0.074581	6.481e-10	T	C	4_102938709_103438709	0.074581	1.101	TRUE	Charcot-Marie-Tooth disease
FCGR2A	UKB EUR (Phecode)	phecode_555-both_sexes	Inflammatory bowel disease and other gastroenteritis and colitis	335453	rs1801274	1	161479745	-0.1251	0.02024	0.53334	6.276e-10	G	A	1_161207637_161729745	0.46666	1.13326	FALSE
SERPINA10	FinnGen-UKB-EST (Meta-Analysis)	I9_VTE	Venous thromboembolism	963477	rs2232710	14	94750486	0.174	0.0281	0.0139717	6.26e-10	C	T	14_94376683_95052274	0.0139717	1.19006	FALSE
PTPN22	FinnGen-UKB-EST (Meta-Analysis)	I9_MI_STRICT	Myocardial infarction, strict	965269	rs2476601	1	114377568	-0.0732	0.0118	0.873497	6.22e-10	G	A	1_114127568_114700964	0.126503	1.07595	TRUE	Arthritis, juvenile
TMEM119	FinnGen (R10)	H7_GLAUCSUSP	Glaucoma suspect	403244	rs144109867	12	108985649	0.277208	0.0447911	0.0196474	6.05843e-10	A	G	12_108514144_109263152	0.0196474	1.31944	FALSE
SLC39A8	UKB EUR (Phecode)	phecode_726-both_sexes	Peripheral enthesopathies and allied syndromes	404901	rs13107325	4	103188709	0.1298	0.02096	0.0746301	5.981e-10	T	C	4_102938709_103438709	0.0746301	1.1386	TRUE	Charcot-Marie-Tooth disease
CBFA2T3	FinnGen (R10)	I9_VTE	Venous thromboembolism	412181	rs532600051	16	88943410	0.163514	0.0264104	0.0373652	5.96843e-10	T	C	16_88274565_89308378	0.0373652	1.17764	FALSE
F5	UKB EUR (Phecode)	phecode_626.12-females	Excessive or frequent menstruation	204596	rs6025	1	169519049	0.3156	0.05096	0.976873	5.946e-10	C	T	1_169074793_169769049	0.976873	1.37108	TRUE	Activated Protein C resistance
SH2B3	FinnGen (R10)	T1D	Type1 diabetes, definitions combined	339432	rs3184504	12	111884608	-0.14132	0.0228142	0.592938	5.85221e-10	C	T	12_111634608_113090766	0.407062	1.15179	TRUE	Erythrocytosis
RGL3	FinnGen (R10)	E4_HYTHY_AI_STRICT	Hypothyroidism, strict autoimmune	344168	rs167479	19	11526765	-0.0469532	0.00757782	0.575963	5.78655e-10	G	T	19_11276765_11776765	0.424037	1.04807	FALSE
FUT2	UKB EUR (Phecode)	phecode_531.3-both_sexes	Duodenal ulcer	415032	rs681343	19	49206462	0.1507	0.02431	0.508489	5.775e-10	T	C	19_48918942_49498730	0.508489	1.16265	TRUE	Fucosyltransferase deficiency
FUT2	FinnGen (R10)	AB1_GASTROENTERITIS_NOS	Diarrhoea and gastroenteritis of presumed infectious origin	399424	rs601338	19	49206674	-0.0528879	0.00853446	0.375277	5.75559e-10	A	G	19_48908532_49498730	0.624723	1.05431	TRUE	Fucosyltransferase deficiency
MTMR11	FinnGen (R10)	G6_CARPTU	Carpal tunnel syndrome	385304	rs11205303	1	149906413	-0.0633152	0.0102091	0.32779	5.58097e-10	C	T	1_149656413_150599198	0.67221	1.06536	FALSE
ENPP1	FinnGen (R10)	M13_CALCIFICTEND	Calcific tendinitis of shoulder	301441	rs762731863	6	132211580	1.52746	0.246271	0.0016411	5.56301e-10	C	CAAAGA	6_131961580_132461580	0.0016411	4.60646	TRUE	Cole disease
WSCD2	FinnGen-UKB-EST (Meta-Analysis)	T2D	Type 2 diabetes, definitions combined	1001190	rs3764002	12	108618630	-0.0335	0.00539	0.308072	5.46e-10	T	C	12_108368630_108868630	0.691928	1.03407	TRUE	Obesity, early onset
TYR	FinnGen (R10)	H8_HL_SEN_NAS	Sensorineural hearing loss	397841	11:88805096:C:CT	11	88805096	0.0843668	0.0135902	0.103395	5.36908e-10	CT	C	11_88555096_89267961	0.103395	1.08803	TRUE	Albinism
FUT2	FinnGen (R10)	T1D	Type1 diabetes, definitions combined	339432	rs601338	19	49206674	0.143293	0.0230707	0.374787	5.26272e-10	A	G	19_48908532_49498052	0.374787	1.15407	TRUE	Fucosyltransferase deficiency
ZNF429	FinnGen-UKB-EST (Meta-Analysis)	E4_HYTHY_AI_STRICT	Hypothyroidism, strict autoimmune	741446	rs199679715	19	21720434	0.17	0.0274	0.0143195	5.18e-10	C	CA	19_21470434_21970434	0.0143195	1.1853	FALSE
F5	UKB EUR (Phecode)	phecode_773-both_sexes	Pain in limb	420531	rs6025	1	169519049	-0.3561	0.0573	0.977066	5.164e-10	C	T	1_168910458_169769049	0.0229341	1.42775	TRUE	Activated Protein C resistance
PNPLA3	FinnGen (R10)	M13_GOUT	Gout	272412	rs738409	22	44324727	-0.115411	0.0185544	0.226891	4.96718e-10	G	C	22_44074727_44574727	0.773109	1.12233	FALSE
PTPN22	FinnGen (R10)	E4_ENDOMETPOSTOP	Postprocedural endocrine and metabolic disorders, not elsewhere classified	356084	rs2476601	1	114377568	-0.192077	0.0308697	0.852041	4.90298e-10	G	A	1_114127568_114676001	0.147959	1.21176	TRUE	Arthritis, juvenile
APOE	FinnGen (R10)	F5_DEMINOTH	Dementia in other diseases classified elsewhere	389828	rs429358	19	45411941	0.317136	0.0509573	0.176056	4.85971e-10	C	T	19_45161941_45668790	0.176056	1.37319	TRUE	Alzheimer disease, early-onset
ANGPTL4	UKB EUR (Phecode)	phecode_411.4-both_sexes	Coronary atherosclerosis	405940	rs116843064	19	8429323	-0.2328	0.03736	0.0194234	4.596e-10	A	G	19_8179323_8679323	0.980577	1.26213	TRUE	Lower plasma triglyceride level
TMPRSS12	FinnGen (R10)	AB1_DERMATOPHYTOSIS	Dermatophytosis	407134	rs112205327	12	51236818	1.36036	0.218249	0.00125956	4.5733e-10	G	C	12_50986818_51486818	0.00125956	3.8976	FALSE
ALDH16A1	FinnGen (R10)	I9_VTE	Venous thromboembolism	412181	rs150414818	19	49969006	0.310847	0.0498613	0.00928751	4.54036e-10	G	C	19_49719006_50219006	0.00928751	1.36458	FALSE
ALDH16A1	FinnGen-UKB-EST (Meta-Analysis)	I9_VTE	Venous thromboembolism	412181	rs150414818	19	49969006	0.311	0.0499	0.00928751	4.54e-10	G	C	19_49719006_50219006	0.00928751	1.36479	FALSE
ZNF502	FinnGen (R10)	BMI_IRN	Body-mass index, inverse-rank normalized	290820	rs56084453	3	44762830	-0.0182546	0.00292794	0.224631	4.52877e-10	G	A	3_44130488_45133971	0.775369	1.01842	FALSE
TRAF3IP2	FinnGen (R10)	AUTOIMMUNE_NONTHYROID_STRICT	Autoimmune diseases excluding thyroid diseases, strict definition	357295	rs33980500	6	111913262	0.0774342	0.0124199	0.0723041	4.52752e-10	T	C	6_111562290_112163262	0.0723041	1.08051	TRUE	Discoid lupus erythematosus and folliculitis decalvans
ADAMTS17	FinnGen (R10)	G6_CARPTU	Carpal tunnel syndrome	385304	rs72755233	15	100692953	0.0907376	0.0145462	0.116412	4.43476e-10	A	G	15_100442953_100942953	0.116412	1.09498	TRUE	Anterior segment dysgenesis
PTPN22	FinnGen-UKB-EST (Meta-Analysis)	I9_CHD	Major coronary heart disease event	975144	rs2476601	1	114377568	-0.0528	0.00845	0.871072	4.36e-10	G	A	1_114127568_114775636	0.128928	1.05422	TRUE	Arthritis, juvenile
MMP2	FinnGen (R10)	M13_FIBROBLASTIC	Fibroblastic disorders	308292	rs200772153	16	55525720	0.980079	0.156909	0.0013519	4.20707e-10	A	C	16_55275720_55775720	0.0013519	2.66467	TRUE	Multicentric osteolysis, nodulosis & arthropathy
PSMD2	FinnGen (R10)	BMI_IRN	Body-mass index, inverse-rank normalized	290820	rs11545169	3	184020542	-0.0194582	0.0031142	0.191069	4.15155e-10	T	G	3_182186174_184289666	0.808931	1.01965	FALSE
TTLL10	FinnGen-UKB-EST (Meta-Analysis)	J10_ASTHMA_EXMORE	Asthma (more control exclusions)	876238	rs6668667	1	1114668	0.061	0.00976	0.070631	4.1e-10	A	G	1_864668_1436502	0.070631	1.0629	FALSE
F5	FinnGen (R10)	N14_ENDOMETRIOSIS	Endometriosis	128171	rs6025	1	169519049	-0.279292	0.0446776	0.0208538	4.07108e-10	T	C	1_168617439_169769049	0.979146	1.32219	TRUE	Activated Protein C resistance
SERPINA1	UKB EUR (Phecode)	phecode_574.1-both_sexes	Cholelithiasis	416820	rs28929474	14	94844947	0.2562	0.04096	0.0201773	3.991e-10	T	C	14_94450251_95094947	0.0201773	1.29201	TRUE	Alpha-1-antitrypsin deficiency
TMPRSS6	UKB EUR (Phecode)	phecode_285-both_sexes	Other anemias	411763	rs855791	22	37462936	-0.07473	0.01195	0.561134	3.984e-10	G	A	22_37171702_37712936	0.438866	1.07759	TRUE	Iron deficiency anaemia
SH2B3	FinnGen (R10)	PULM_INFECTIONS	COPD/asthma/ILD related infections	412181	rs3184504	12	111884608	-0.0306509	0.00490041	0.59237	3.98116e-10	C	T	12_111634608_113090766	0.40763	1.03113	TRUE	Erythrocytosis
MMP2	FinnGen (R10)	M13_DUPUTRYEN	Palmar fascial fibromatosis [Dupuytren]	305148	rs200772153	16	55525720	1.18872	0.189569	0.00133949	3.59534e-10	A	C	16_55275720_55775720	0.00133949	3.28288	TRUE	Multicentric osteolysis, nodulosis & arthropathy
SERPINA10	FinnGen (R10)	I9_VTE	Venous thromboembolism	412181	rs2232710	14	94750486	0.22058	0.0351713	0.0187544	3.57347e-10	C	T	14_94376683_95052274	0.0187544	1.2468	FALSE
WSCD2	FinnGen (R10)	RX_PARACETAMOL_NSAID	Paracetamol of NSAID medication	412181	rs3764002	12	108618630	-0.0415761	0.00662877	0.340984	3.56279e-10	T	C	12_108368630_108868630	0.659016	1.04245	TRUE	Obesity, early onset
LRP4	FinnGen-UKB-EST (Meta-Analysis)	M13_OSTEOPOROSIS	Osteoporosis	952966	rs6485702	11	46898771	0.0551	0.00878	0.650745	3.48e-10	C	T	11_46464279_47443367	0.650745	1.05665	TRUE	Bone overgrowth
LUM	FinnGen-UKB-EST (Meta-Analysis)	M13_HALLUXVALGUS	Hallux valgus (acquired)	364117	rs191692991	12	91498031	0.506	0.0806	0.00351289	3.46e-10	A	G	12_91248031_91748031	0.00351289	1.65864	TRUE	Corneal dystrophy, posterior amorphous
PRDM16	FinnGen (R10)	I9_HYPTENS	Hypertension	412113	rs2493292	1	3328659	0.0556887	0.00886678	0.109419	3.37272e-10	T	C	1_3078659_3578659	0.109419	1.05727	TRUE	Cardiomyopathy
ABCA4	FinnGen (R10)	H7_HEREDRETINADYST	Hereditary retinal dystrophy	377059	rs61751392	1	94528806	2.86967	0.456842	0.000677826	3.3522e-10	G	A	1_94278806_94778806	0.000677826	17.6312	TRUE	ABCA4 disease
TM6SF2	FinnGen (R10)	E4_METABOLIA	Metabolic disorders	412181	rs187429064	19	19380513	-0.0958303	0.0152321	0.0509345	3.14695e-10	G	A	19_19130513_20100550	0.949066	1.10057	TRUE	Non-alcoholic fatty liver disease
HNF1A	UKB EUR (ICD10)	icd10_I25-both_sexes	I25 Chronic ischaemic heart disease	420531	rs1169288	12	121416650	0.06137	0.009745	0.313467	3.017e-10	C	A	12_121136122_121676478	0.313467	1.06329	TRUE	Cholestasis, neonatal
FCGR2A	FinnGen (R10)	MUCOPROCT	Mucosal proctocolitis	397504	rs1801274	1	161479745	-0.133152	0.0211346	0.503931	2.97269e-10	G	A	1_161229745_161741291	0.496069	1.14242	FALSE
SERPINB7	FinnGen (R10)	CHILDHOOD_ALLERGY	Childhood allergy (age < 16)	412181	rs201208667	18	61471862	0.683496	0.108411	0.00641166	2.88755e-10	A	G	18_60806495_61903635	0.00641166	1.98079	TRUE	Palmoplantar keratosis, Nagashima-type
WNT10A	FinnGen (R10)	K11_HYPO_ONLY	Tooth agenesis EXCLUDE clefts and syndromes	411205	rs121908120	2	219755011	1.14733	0.1818	0.00631332	2.77281e-10	A	T	2_219211218_220104317	0.00631332	3.14977	TRUE	Dental anomalies
PPIP5K2	FinnGen (R10)	T2D_WIDE	Type 2 diabetes, wide definition	379631	rs36046591	5	102537285	0.104245	0.0165101	0.0582296	2.71875e-10	G	A	5_102287285_102908770	0.0582296	1.10987	TRUE	Hearing loss
LUM	FinnGen (R10)	M13_HALLUXVALGUS	Hallux valgus (acquired)	278730	rs191692991	12	91498031	0.517483	0.0818829	0.00435133	2.61921e-10	A	G	12_91248031_91748031	0.00435133	1.6778	TRUE	Corneal dystrophy, posterior amorphous
HNF1A	UKB EUR (Phecode)	phecode_411.8-both_sexes	Other chronic ischemic heart disease, unspecified	413250	rs1169288	12	121416650	0.0618	0.009775	0.313383	2.579e-10	C	A	12_121136122_121676478	0.313383	1.06375	TRUE	Cholestasis, neonatal
TNS1	FinnGen-UKB-EST (Meta-Analysis)	H7_GLAUCOMA	Glaucoma	1016115	rs2571445	2	218683154	0.0518	0.00819	0.577974	2.55e-10	G	A	2_218433154_219029144	0.577974	1.05317	FALSE
TG	UKB EUR (Phecode)	phecode_241-both_sexes	Nontoxic nodular goiter	400416	rs114322847	8	133883671	0.8104	0.1281	0.0272336	2.517e-10	T	C	8_133521635_134230744	0.0272336	2.24881	TRUE	Autoimmune thyroid disease
SAV1	FinnGen-UKB-EST (Meta-Analysis)	I9_VARICVE	Varicose veins	574075	rs560033096	14	51134185	0.287	0.0453	0.00576391	2.5e-10	C	A	14_50884185_51466889	0.00576391	1.33242	FALSE
FUT2	UKB EUR (Phecode)	phecode_401-both_sexes	Hypertension	419799	rs681343	19	49206462	0.03832	0.00605	0.508793	2.392e-10	T	C	19_48956462_50444392	0.508793	1.03906	TRUE	Fucosyltransferase deficiency
FUT2	UKB EUR (Phecode)	phecode_401.1-both_sexes	Essential hypertension	419550	rs681343	19	49206462	0.03832	0.006046	0.508812	2.315e-10	T	C	19_48956462_50444392	0.508812	1.03906	TRUE	Fucosyltransferase deficiency
LUM	FinnGen (R10)	M13_DUPUTRYEN	Palmar fascial fibromatosis [Dupuytren]	305148	rs191692991	12	91498031	0.768919	0.121188	0.0043303	2.22643e-10	A	G	12_91248031_91748031	0.0043303	2.15743	TRUE	Corneal dystrophy, posterior amorphous
PTPRB	FinnGen-UKB-EST (Meta-Analysis)	I9_VARICVE	Varicose veins	963162	rs113791087	12	70953369	0.298	0.047	0.00413886	2.2e-10	G	T	12_70703369_71203369	0.00413886	1.34716	TRUE	Hypoplastic left heart syndrome
ADCY7	FinnGen (R10)	HYPOTHY_REIMB	Hypothyroidism, drug reimbursement	107865	rs78534766	16	50335074	0.483746	0.0760977	0.00896776	2.05854e-10	A	C	16_50054685_50950648	0.00896776	1.62214	FALSE
GCKR	FinnGen (R10)	GOUT_NOS	Gout, unspecified	408558	rs1260326	2	27730940	-0.123632	0.0194399	0.65055	2.02144e-10	C	T	2_27348097_28217260	0.34945	1.1316	TRUE	Chylomicronaemia syndrome
TRAF3IP2	FinnGen (R10)	AUTOIMMUNE_NONTHYROID	Autoimmune diseases excluding thyroid diseases	363691	rs33980500	6	111913262	0.0780427	0.0122661	0.0723323	1.98568e-10	T	C	6_111562290_112163262	0.0723323	1.08117	TRUE	Discoid lupus erythematosus and folliculitis decalvans
GIPR	FinnGen (R10)	G6_SLEEPAPNO	Sleep apnoea	410385	rs1800437	19	46181392	-0.0532732	0.00835811	0.258304	1.84357e-10	C	G	19_45931392_46453083	0.741696	1.05472	TRUE	Neurodevelopmental disorder
CPVL	FinnGen (R10)	C3_OTHER_SKIN_EXALLC	Other malignant neoplasms of skin (=non-melanoma skin cancer) (controls excluding all cancers)	333270	rs117744081	7	29132279	-0.208613	0.0327281	0.0342762	1.84031e-10	G	A	7_28882279_29382279	0.965724	1.23197	TRUE	Obesity, early onset
ANAPC4	FinnGen-UKB-EST (Meta-Analysis)	M13_ARTHROSIS_KNEE	Gonarthrosis	843491	rs34811474	4	25408838	-0.0409	0.00642	0.228092	1.84e-10	A	G	4_25158838_25658838	0.771908	1.04175	FALSE
TUBA8	FinnGen (R10)	I9_NONISCHCARDMYOP_STRICT	Nonischemic cardiomyopathy	342569	rs145621219	22	18609493	0.583106	0.0914688	0.0242572	1.83071e-10	A	G	22_18359493_18859493	0.0242572	1.79159	TRUE	Polymicrogyria with optic nerve hypoplasia
SOS2	UKB EUR (Phecode)	phecode_401.1-both_sexes	Essential hypertension	419550	rs72681869	14	50655357	-0.184	0.02885	0.011081	1.803e-10	C	G	14_50405357_50905357	0.988919	1.20202	TRUE	Atrial fibrillation
SH2D2A	UKB EUR (Phecode)	phecode_244.4-both_sexes	Hypothyroidism NOS	416596	rs926103	1	156784982	-0.07777	0.01219	0.652196	1.77e-10	C	T	1_156534982_157063650	0.347804	1.08087	FALSE
CPVL	FinnGen (R10)	L12_PAPULOSQUAMOUS	Papulosquamous disorders	412181	7:29155257:C:CA	7	29155257	0.253939	0.0397689	0.0203276	1.7099e-10	CA	C	7_28842068_29405257	0.0203276	1.28909	TRUE	Obesity, early onset
VSIG10	FinnGen-UKB-EST (Meta-Analysis)	I9_VARICVE	Varicose veins	963162	rs7307331	12	118509191	-0.0436	0.00682	0.288006	1.67e-10	A	G	12_118259191_118759191	0.711994	1.04456	FALSE
RGL3	FinnGen (R10)	O15_GESTAT_HYPERT	Gestational [pregnancy-induced] hypertension	221492	rs167479	19	11526765	0.0970364	0.0151621	0.574759	1.55468e-10	G	T	19_11276765_11776765	0.574759	1.1019	FALSE
APOE	FinnGen-UKB-EST (Meta-Analysis)	J10_ASTHMA_EXMORE	Asthma (more control exclusions)	876238	rs429358	19	45411941	-0.0441	0.00689	0.154905	1.55e-10	C	T	19_45142254_45674514	0.845095	1.04509	TRUE	Alzheimer disease, early-onset
TM6SF2	FinnGen (R10)	E4_HYPERCHOL	Pure hypercholesterolaemia	382446	rs187429064	19	19380513	-0.133046	0.0207237	0.0511633	1.3627e-10	G	A	19_19130513_20043545	0.948837	1.1423	TRUE	Non-alcoholic fatty liver disease
SH2B3	FinnGen (R10)	L12_PAPULOSQUAMOUS	Papulosquamous disorders	412181	rs3184504	12	111884608	-0.077927	0.0121367	0.59237	1.35588e-10	C	T	12_111634608_113090766	0.40763	1.08104	TRUE	Erythrocytosis
PTPN22	FinnGen-UKB-EST (Meta-Analysis)	JUVEN_ARTHR	Juvenile arthritis (FINNGEN)	734887	rs2476601	1	114377568	-0.227	0.0354	0.872451	1.34e-10	G	A	1_114127568_114627568	0.127549	1.25483	TRUE	Arthritis, juvenile
GCOM1	FinnGen-UKB-EST (Meta-Analysis)	I9_AF	Atrial fibrillation and flutter	821128	rs147301839	15	57924714	0.244	0.0379	0.00610234	1.28e-10	C	A	15_57526671_58174714	0.00610234	1.27634	FALSE
MYZAP	FinnGen-UKB-EST (Meta-Analysis)	I9_AF	Atrial fibrillation and flutter	821128	rs147301839	15	57924714	0.244	0.0379	0.00610234	1.28e-10	C	A	15_57526671_58174714	0.00610234	1.27634	TRUE	Cardiomyopathy, dilated
SH2D2A	UKB EUR (ICD10)	icd10_E03-both_sexes	E03 Other hypothyroidism	420531	rs926103	1	156784982	-0.0783	0.01216	0.652193	1.187e-10	C	T	1_156534982_157063650	0.347807	1.08145	FALSE
SSH2	FinnGen (R10)	BMI_IRN	Body-mass index, inverse-rank normalized	290820	rs148849790	17	27998978	-0.0559323	0.00868209	0.0201722	1.17704e-10	T	C	17_27002776_28248978	0.979828	1.05753	FALSE
TMEM119	FinnGen (R10)	M13_ARTHROSIS_KNEE	Gonarthrosis	311680	rs144109867	12	108985649	0.169296	0.0262773	0.0199636	1.17395e-10	A	G	12_108508793_109311265	0.0199636	1.18447	FALSE
MAP3K9	FinnGen-UKB-EST (Meta-Analysis)	F5_DEPRESSIO	Depression	603900	rs141503439	14	71216713	-0.233	0.0361	0.0066714	1.16e-10	C	T	14_70948242_71466713	0.993329	1.26238	FALSE
SOD1	FinnGen (R10)	G6_ALS	Motor neuron disease	184531	rs80265967	21	33039603	1.27548	0.197906	0.00944086	1.15707e-10	C	A	21_32789603_33289603	0.00944086	3.58042	TRUE	Amyotrophic lateral sclerosis
KCNQ1	FinnGen (R10)	Q17_OTHER_CONGEN_MALFO_HEART	Other congenital malformations of heart	407655	rs120074190	11	2799239	3.6624	0.568233	0.000553164	1.15417e-10	A	G	11_2549239_3049239	0.000553164	38.9547	TRUE	Arrhythmia
FKBP9	FinnGen-UKB-EST (Meta-Analysis)	H7_GLAUCOMA	Glaucoma	1016115	rs13246887	7	33028183	0.357	0.0553	0.00545668	1.14e-10	A	G	7_32312164_33278183	0.00545668	1.42904	FALSE
TYR	UKB EUR (Phecode)	phecode_172.1-both_sexes	Melanomas of skin, dx or hx	406089	rs1126809	11	89017961	0.173	0.02684	0.304589	1.133e-10	A	G	11_88767961_89267961	0.304589	1.18887	TRUE	Albinism
APOE	FinnGen (R10)	KRA_PSY_SCHIZODEL_EXMORE	Schizophrenia or delusion (more control exclusions)	315617	rs429358	19	45411941	0.14317	0.0221965	0.176035	1.11771e-10	C	T	19_45146665_45667638	0.176035	1.15393	TRUE	Alzheimer disease, early-onset
TTN	FinnGen (R10)	H7_HEREDRETINADYST	Hereditary retinal dystrophy	377059	rs188085512	2	179434336	1.47083	0.227891	0.00756195	1.0888e-10	T	G	2_178929176_179949031	0.00756195	4.35285	TRUE	Arrhythmogenic right ventricular cardiomyopathy
SOS2	UKB EUR (Phecode)	phecode_401-both_sexes	Hypertension	419799	rs72681869	14	50655357	-0.1864	0.02888	0.0110769	1.079e-10	C	G	14_50405357_50905357	0.988923	1.2049	TRUE	Atrial fibrillation
GSTM1	UKB EUR (Phecode)	phecode_189-both_sexes	Cancer of urinary organs (incl. kidney and bladder)	420531	rs140584594	1	110232983	0.1465	0.02267	0.73064	1.046e-10	G	A	1_109982983_110482983	0.73064	1.15777	FALSE
PNPLA3	FinnGen-UKB-EST (Meta-Analysis)	GOUT_STRICT	Gout, strict definition	1019410	rs738409	22	44324727	-0.117	0.0181	0.220299	1.03e-10	G	C	22_44074727_44574727	0.779701	1.12412	FALSE
SH2B3	FinnGen (R10)	K11_COELIAC	Coeliac disease	398506	rs3184504	12	111884608	-0.146296	0.0226262	0.592264	1.0077e-10	C	T	12_111634608_113090766	0.407736	1.15754	TRUE	Erythrocytosis
TESPA1	FinnGen (R10)	ASTHMA_ALLERG	Asthma and allergy	230909	rs183884396	12	55356838	0.679301	0.105052	0.00596667	1.00408e-10	A	G	12_54657339_56122247	0.00596667	1.9725	FALSE
GCSAML	FinnGen (R10)	L12_URTICA_NAS	Other and unspecified urticaria	405190	rs56043070	1	247719769	0.229382	0.0354451	0.0538967	9.7051e-11	A	G	1_247469769_247969769	0.0538967	1.25782	FALSE
WNT10A	UKB EUR (Phecode)	phecode_706.2-both_sexes	Sebaceous cyst	419532	rs121908120	2	219755011	-0.3033	0.04683	0.0272688	9.485e-11	A	T	2_219498212_220104317	0.972731	1.35432	TRUE	Dental anomalies
PTPN22	FinnGen (R10)	E4_CONGEIOD	Congenital iodine-deficiency syndrome/hypothyroidism	350652	rs2476601	1	114377568	-0.388457	0.0599423	0.85617	9.14113e-11	G	A	1_114127568_114627568	0.14383	1.4747	TRUE	Arthritis, juvenile
CARMIL2	FinnGen (R10)	J10_CHRONTONSADEN	Chronic diseases of tonsils and adenoids	356514	rs117556162	16	67680806	-0.113626	0.0175296	0.0463828	9.05524e-11	A	G	16_66284231_68800421	0.953617	1.12033	TRUE	CARMIL2 deficiency
CASP7	UKB EUR (ICD10)	icd10_H26-both_sexes	H26 Other cataract	420531	rs141266925	10	115485285	0.6724	0.1036	0.00310359	8.694e-11	C	T	10_115235285_115735285	0.00310359	1.95893	FALSE
SLC10A2	UKB EUR (Phecode)	phecode_574.1-both_sexes	Cholelithiasis	416820	rs56398830	13	103701690	0.3634	0.05594	0.0110121	8.291e-11	A	G	13_103450740_103951690	0.0110121	1.43821	TRUE	Bile acid malabsorption, primary
WNT10A	UKB EUR (ICD10)	icd10_L72-both_sexes	L72 Follicular cysts of skin and subcutaneous tissue	420531	rs121908120	2	219755011	-0.3138	0.04831	0.0272668	8.274e-11	A	T	2_219498212_220104317	0.972733	1.36862	TRUE	Dental anomalies
APOE	FinnGen (R10)	H7_RETINALDISOTH	Other retinal disorders	402260	rs429358	19	45411941	-0.0815382	0.0125469	0.181388	8.10214e-11	C	T	19_45161941_45661941	0.818612	1.08495	TRUE	Alzheimer disease, early-onset
EHBP1L1	FinnGen (R10)	I9_ANGINA	Angina pectoris	379954	rs6591182	11	65349756	0.0581623	0.00894684	0.594069	7.98546e-11	G	T	11_64722354_65781109	0.594069	1.05989	FALSE
APP	FinnGen (R10)	G6_ALZHEIMER	Alzheimer disease	412181	rs63750847	21	27269932	-1.06271	0.162955	0.00358727	6.95985e-11	T	C	21_26919764_27909510	0.996413	2.8942	TRUE	Alzheimer disease
OCA2	FinnGen (R10)	C3_CANCER_EXALLC	Malignant neoplasm (controls excluding all cancers)	401724	rs74653330	15	28228553	0.093011	0.0142609	0.0438857	6.93266e-11	T	C	15_27978553_28478553	0.0438857	1.09747	TRUE	Albinism
APOE	FinnGen (R10)	I9_HEARTFAIL_AND_ANTIHYPERT	Heart failure and antihypertensive medication	217781	rs429358	19	45411941	-0.0997934	0.0153006	0.183586	6.92947e-11	C	T	19_45156673_46224990	0.816414	1.10494	TRUE	Alzheimer disease, early-onset
MC1R	UKB EUR (ICD10)	icd10_D04-both_sexes	D04 Carcinoma in situ of skin	420531	rs1805007	16	89986117	0.5178	0.07936	0.104508	6.825e-11	T	C	16_89145438_90236117	0.104508	1.67833	TRUE	Basal cell carcinoma
TUBB3	UKB EUR (ICD10)	icd10_D04-both_sexes	D04 Carcinoma in situ of skin	420531	rs1805007	16	89986117	0.5178	0.07936	0.104508	6.825e-11	T	C	16_89145438_90236117	0.104508	1.67833	TRUE	Cerebellar dysplasia
LZTR1	FinnGen (R10)	CD2_BENIGN_PERIPH_AUTO_NEURO	Benign neoplasm: Peripheral nerves and autonomic nervous system	412181	rs777243508	22	21348266	2.31976	0.355174	0.00173595	6.51778e-11	A	G	22_21098266_21598266	0.00173595	10.1732	TRUE	Autism spectrum disorder
PTPN22	FinnGen-UKB-EST (Meta-Analysis)	I9_HYPTENSESS	Hypertension, essential	1000807	rs2476601	1	114377568	-0.0378	0.00578	0.873074	6.41e-11	G	A	1_114127568_114830682	0.126926	1.03852	TRUE	Arthritis, juvenile
SQSTM1	UKB EUR (Phecode)	phecode_731.1-both_sexes	Osteitis deformans [Paget's disease of bone]	398134	rs104893941	5	179263445	10.96	1.676	0.00183696	6.234e-11	T	C	5_179013445_179789759	0.00183696	57526.4	TRUE	Amyotrophic lateral sclerosis
ADH1B	FinnGen-UKB-EST (Meta-Analysis)	GOUT_STRICT	Gout, strict definition	1019410	rs1229984	4	100239319	-0.413	0.0631	0.984598	6.22e-11	C	T	4_99989319_100489319	0.0154021	1.51135	FALSE
SOS2	FinnGen-UKB-EST (Meta-Analysis)	I9_HYPTENSESS	Hypertension, essential	1000807	rs72681869	14	50655357	-0.171	0.0262	0.00583041	5.88e-11	C	G	14_50405357_51457741	0.99417	1.18649	TRUE	Atrial fibrillation
DSG2	FinnGen-UKB-EST (Meta-Analysis)	I9_AF	Atrial fibrillation and flutter	821128	rs2230234	18	29104714	0.0708	0.0108	0.105644	5.79e-11	G	A	18_28854714_29354714	0.105644	1.07337	TRUE	Arrhythmogenic cardiomyopathy
CAMKK1	FinnGen (R10)	BMI_IRN	Body-mass index, inverse-rank normalized	290820	rs199594337	17	3765531	-0.13488	0.0205912	0.003546	5.73984e-11	T	C	17_3399875_5707175	0.996454	1.1444	FALSE
RPL3L	FinnGen (R10)	CARDIAC_ARRHYTM	Cardiac arrhytmias	313778	rs147972626	16	1997064	0.192886	0.029429	0.0131095	5.59114e-11	A	G	16_1448273_3024579	0.0131095	1.21274	TRUE	Cardiomyopathy, dilated
SERPINA1	FinnGen (R10)	J10_BRONCHIECTASIS	Bronchiectasis	340675	rs28929474	14	94844947	0.578867	0.0882783	0.0195293	5.47898e-11	T	C	14_94506943_95094947	0.0195293	1.78402	TRUE	Alpha-1-antitrypsin deficiency
HRCT1	FinnGen (R10)	RX_ANTIHYP	Antihypertensive medication - note that there are other indications	412181	rs76452347	9	35906471	-0.0448889	0.00684516	0.179769	5.46261e-11	T	C	9_35645871_36202887	0.820231	1.04591	FALSE
GAS2L2	FinnGen (R10)	H8_MIDDLEMASTOID	Diseases of middle ear and mastoid	412181	rs3744374	17	34072555	-0.0718723	0.0109516	0.228863	5.28324e-11	A	G	17_33822555_34322555	0.771137	1.07452	TRUE	Bilateral microphthalmia with accompanying malformations
ATM	FinnGen (R10)	C3_CANCER_EXALLC	Malignant neoplasm (controls excluding all cancers)	401724	rs769142993	11	108202225	1.245	0.189701	0.000284089	5.27594e-11	C	G	11_107952225_108607137	0.000284089	3.47293	TRUE	Abnormality of the nervous system
WNT10A	UKB EUR (Phecode)	phecode_706-both_sexes	Diseases of sebaceous glands	419621	rs121908120	2	219755011	-0.3065	0.04669	0.0272653	5.268e-11	A	T	2_219498212_220104317	0.972735	1.35866	TRUE	Dental anomalies
THBS3	FinnGen (R10)	G6_CARPTU	Carpal tunnel syndrome	385304	rs199935580	1	155170392	0.774056	0.1178	0.000994799	5.00035e-11	A	G	1_154920392_155420392	0.000994799	2.16854	FALSE
GAS2L2	FinnGen (R10)	J10_CHRONSINUSITIS	Chronic sinusitis	326444	rs3744374	17	34072555	-0.0865752	0.0131642	0.229544	4.81504e-11	A	G	17_33822555_34322555	0.770456	1.09043	TRUE	Bilateral microphthalmia with accompanying malformations
SERPINB7	FinnGen-UKB-EST (Meta-Analysis)	L12_ATOPIC	Atopic dermatitis	581249	rs201208667	18	61471862	0.364	0.0554	0.005445	4.78e-11	A	G	18_60806495_61903635	0.005445	1.43907	TRUE	Palmoplantar keratosis, Nagashima-type
IL6R	FinnGen-UKB-EST (Meta-Analysis)	I9_CORATHER	Coronary atherosclerosis	993106	rs2228145	1	154426970	-0.0384	0.00584	0.352107	4.73e-11	C	A	1_154123231_154676970	0.647893	1.03915	TRUE	Combined immunodeficiency
COL12A1	FinnGen-UKB-EST (Meta-Analysis)	I9_VARICVE	Varicose veins	963162	rs35523808	6	75834971	0.0861	0.0131	0.0575237	4.66e-11	A	T	6_75584971_76084971	0.0575237	1.08992	TRUE	Arthrogryposis
CPVL	FinnGen (R10)	C3_SKIN_EXALLC	Malignant neoplasm of skin (controls excluding all cancers)	336464	rs117744081	7	29132279	-0.200295	0.0304226	0.0342207	4.5867e-11	G	A	7_28779468_29382279	0.965779	1.22176	TRUE	Obesity, early onset
AIRE	FinnGen (R10)	E4_HYPOPARA	Hypoparathyroidism	396321	rs121434254	21	45709656	1.37927	0.209286	0.00426541	4.38733e-11	T	C	21_45032555_46163676	0.00426541	3.972	TRUE	Acute liver failure
OCA2	UKB EUR (Phecode)	phecode_172-both_sexes	Skin cancer	420382	rs121918166	15	28230247	0.4058	0.06156	0.00898722	4.358e-11	T	C	15_27980247_28669161	0.00898722	1.5005	TRUE	Albinism
APOE	FinnGen (R10)	VD_MX	Vascular dementia (mixed)	392826	rs429358	19	45411941	0.605481	0.0918026	0.176151	4.23936e-11	C	T	19_45135303_45668790	0.176151	1.83213	TRUE	Alzheimer disease, early-onset
TNFRSF13B	FinnGen (R10)	H8_MIDDLEMASTOID	Diseases of middle ear and mastoid	412181	rs72553883	17	16843729	0.186621	0.0282926	0.0246522	4.22085e-11	T	G	17_16164457_17329464	0.0246522	1.20517	TRUE	Antibody deficiency
MC1R	UKB EUR (Phecode)	phecode_216-both_sexes	Benign neoplasm of skin	419819	rs1805007	16	89986117	0.1552	0.02351	0.104464	4.082e-11	T	C	16_89546017_90236117	0.104464	1.16789	TRUE	Basal cell carcinoma
TUBB3	UKB EUR (Phecode)	phecode_216-both_sexes	Benign neoplasm of skin	419819	rs1805007	16	89986117	0.1552	0.02351	0.104464	4.082e-11	T	C	16_89546017_90236117	0.104464	1.16789	TRUE	Cerebellar dysplasia
GCKR	FinnGen (R10)	GOUT_STRICT	Gout, strict definition	409982	rs1260326	2	27730940	-0.138107	0.0208508	0.650362	3.5051e-11	C	T	2_27348097_28002463	0.349638	1.1481	TRUE	Chylomicronaemia syndrome
GCKR	FinnGen-UKB-EST (Meta-Analysis)	CD2_BENIGN_LEIOMYOMA_UTERI	Leiomyoma of uterus	571310	rs1260326	2	27730940	-0.0423	0.00638	0.628993	3.47e-11	C	T	2_27134710_28002463	0.371007	1.04321	TRUE	Chylomicronaemia syndrome
MTMR11	FinnGen-UKB-EST (Meta-Analysis)	I9_CORATHER	Coronary atherosclerosis	993106	rs11205303	1	149906413	0.0384	0.00578	0.366398	3.01e-11	C	T	1_149656413_150245265	0.366398	1.03915	FALSE
MST1	FinnGen (R10)	ULCERRECT	Ulcerative rectosigmoiditis	395771	rs3197999	3	49721532	0.180291	0.0270878	0.391767	2.81773e-11	A	G	3_49141082_49981861	0.391767	1.19757	TRUE	Inflammatory bowel disease
MYOC	UKB EUR (Phecode)	phecode_365.1-both_sexes	Open-angle glaucoma	406033	rs74315329	1	171605478	5.029	0.7553	0.00130914	2.763e-11	A	G	1_171355478_171855478	0.00130914	152.78	TRUE	Glaucoma
HRCT1	UKB EUR (Phecode)	phecode_401-both_sexes	Hypertension	419799	rs76452347	9	35906471	-0.05167	0.007758	0.204607	2.738e-11	T	C	9_35656471_36156471	0.795393	1.05303	FALSE
GCOM1	FinnGen (R10)	CARDIAC_ARRHYTM	Cardiac arrhytmias	313778	rs147301839	15	57924714	0.207264	0.0311015	0.0117465	2.66256e-11	C	A	15_57486700_58174714	0.0117465	1.23031	FALSE
MYZAP	FinnGen (R10)	CARDIAC_ARRHYTM	Cardiac arrhytmias	313778	rs147301839	15	57924714	0.207264	0.0311015	0.0117465	2.66256e-11	C	A	15_57486700_58174714	0.0117465	1.23031	TRUE	Cardiomyopathy, dilated
LUM	FinnGen (R10)	M13_FIBROBLASTIC	Fibroblastic disorders	308292	rs191692991	12	91498031	0.654713	0.0982446	0.00435679	2.66256e-11	A	G	12_91248031_91748031	0.00435679	1.92459	TRUE	Corneal dystrophy, posterior amorphous
MYOC	UKB EUR (Phecode)	phecode_365.11-both_sexes	Primary open angle glaucoma	406027	rs74315329	1	171605478	5.048	0.7572	0.00130916	2.602e-11	A	G	1_171355478_171855478	0.00130916	155.711	TRUE	Glaucoma
ZAP70	FinnGen (R10)	D3_IMMUNEMECHANISM	Certain disorders involving the immune mechanism	412181	rs145955907	2	98341616	0.377974	0.0566666	0.0196025	2.55564e-11	T	C	2_98091616_99417208	0.0196025	1.45932	TRUE	Autoimmune manifestations, early onset
HNF1A	UKB EUR (Phecode)	phecode_272.11-both_sexes	Hypercholesterolemia	417248	rs1169288	12	121416650	0.05697	0.008534	0.313387	2.47e-11	C	A	12_121138559_121678407	0.313387	1.05862	TRUE	Cholestasis, neonatal
ADCY7	FinnGen-UKB-EST (Meta-Analysis)	K11_UC_STRICT2	Ulcerative colitis (strict definition, require KELA, min 2 HDR)	1029487	rs78534766	16	50335074	0.482	0.0722	0.00771119	2.36e-11	A	C	16_50054685_50929264	0.00771119	1.61931	FALSE
CHEK2	FinnGen (R10)	N14_PROSTHYPERPLA	Hyperplasia of prostate	163095	rs17879961	22	29121087	0.186125	0.0278464	0.0306036	2.32488e-11	G	A	22_28871087_29546224	0.0306036	1.20457	TRUE	Appendix cancer
SLC10A2	UKB EUR (Phecode)	phecode_574-both_sexes	Cholelithiasis and cholecystitis	418639	rs56398830	13	103701690	0.3587	0.05356	0.0110238	2.104e-11	A	G	13_103269251_103951690	0.0110238	1.43147	TRUE	Bile acid malabsorption, primary
FLG	FinnGen (R10)	ALLERG_ASTHMA	Allergic asthma (mode)	238808	rs558269137	1	152285076	0.371638	0.0554763	0.014195	2.09797e-11	C	CACTG	1_152035076_152535076	0.014195	1.45011	TRUE	Atopic asthma
F5	FinnGen (R10)	N14_FEMALEGENNONINF	Noninflammatory disorders of female genital tract	230310	rs6025	1	169519049	-0.144493	0.0215651	0.0201259	2.08018e-11	T	C	1_168639373_169769049	0.979874	1.15545	TRUE	Activated Protein C resistance
P2RY2	FinnGen (R10)	E4_NONTOXIC_THYROID	Nontoxic goitre/thyroid nodule	412181	rs2511241	11	72945341	-0.172657	0.0257647	0.922506	2.06586e-11	T	C	11_72695341_73195341	0.077494	1.18846	FALSE
CDKN1A	FinnGen (R10)	I9_IHD	Ischaemic heart disease, wide definition	412181	rs2395655	6	36645696	-0.0477101	0.00711404	0.36225	1.99388e-11	G	A	6_36395696_36895696	0.63775	1.04887	TRUE	Multiple endocrine neoplasia 1
PTPN22	FinnGen (R10)	E4_GLUCOPANCREAS	Other disorders of glucose regulation and pancreatic internal secretion	412181	rs2476601	1	114377568	-0.239296	0.0356435	0.851886	1.89889e-11	G	A	1_114127568_114627568	0.148114	1.27035	TRUE	Arthritis, juvenile
IL11	UKB EUR (ICD10)	icd10_M16-both_sexes	M16 Coxarthrosis [arthrosis of hip]	420531	rs4252548	19	55879672	0.2887	0.04298	0.0214997	1.865e-11	T	C	19_55568225_56138095	0.0214997	1.33469	FALSE
VPS33B	FinnGen (R10)	KELA_DIAB_INSUL_EXMORE	Diabetes, insuline treatment (Kela reimbursement) (more control exclusions)	397468	rs11073964	15	91543761	0.0450801	0.00670613	0.414266	1.78978e-11	T	C	15_91293761_91793761	0.414266	1.04611	TRUE	Arthrogryposis, renal dysfunction and cholestasis
SH2B3	UKB EUR (Phecode)	phecode_557.1-both_sexes	Celiac disease	332472	rs3184504	12	111884608	-0.2074	0.03086	0.517955	1.787e-11	C	T	12_111634608_112309557	0.482045	1.23047	TRUE	Erythrocytosis
ELN	UKB EUR (ICD10)	icd10_K40-both_sexes	K40 Inguinal hernia	420531	rs17855988	7	73474825	-0.1299	0.01931	0.0988285	1.723e-11	C	G	7_73172593_73724825	0.901171	1.13871	TRUE	7q11.23 duplication syndrome
OCA2	FinnGen (R10)	L12_SEBORRKERAT	Seborrhoeic keratosis	392089	rs74653330	15	28228553	0.26671	0.0396084	0.0439259	1.65425e-11	T	C	15_27978553_29014162	0.0439259	1.30566	TRUE	Albinism
PRIM1	FinnGen-UKB-EST (Meta-Analysis)	G6_SLEEPAPNO	Sleep apnoea	1028909	rs2277339	12	57146069	-0.0656	0.00974	0.113069	1.64e-11	G	T	12_56742630_57482836	0.886931	1.0678	TRUE	Developmental disorder
FLG	FinnGen (R10)	ASTHMA_ALLERG	Asthma and allergy	230909	rs558269137	1	152285076	0.506581	0.075212	0.0141055	1.63493e-11	C	CACTG	1_152035076_152535076	0.0141055	1.65961	TRUE	Atopic asthma
IL11	UKB EUR (Phecode)	phecode_740.1-both_sexes	Osteoarthritis; localized	406142	rs4252548	19	55879672	0.2427	0.03603	0.0214683	1.628e-11	T	C	19_55629672_56138095	0.0214683	1.27469	FALSE
PML	FinnGen-UKB-EST (Meta-Analysis)	CD2_BENIGN_LEIOMYOMA_UTERI	Leiomyoma of uterus	571310	rs5742915	15	74336633	0.042	0.00623	0.42221	1.62e-11	C	T	15_74086633_74586633	0.42221	1.04289	FALSE
CDKN1A	FinnGen (R10)	I9_ANGINA	Angina pectoris	379954	rs2395655	6	36645696	-0.0616879	0.00915493	0.362409	1.60361e-11	G	A	6_36395696_36895696	0.637591	1.06363	TRUE	Multiple endocrine neoplasia 1
HRCT1	UKB EUR (Phecode)	phecode_401.1-both_sexes	Essential hypertension	419550	rs76452347	9	35906471	-0.05225	0.007753	0.204588	1.589e-11	T	C	9_35656471_36156471	0.795412	1.05364	FALSE
STAB2	FinnGen (R10)	I9_PHLETHROM	Phlebitis and thrombophlebitis (not including DVT)	364794	rs142351376	12	104136288	0.410857	0.0609496	0.0152974	1.57362e-11	T	C	12_103886288_105045367	0.0152974	1.50811	FALSE
MC1R	UKB EUR (Phecode)	phecode_172.3-both_sexes	Carcinoma in situ of skin	403633	rs1805007	16	89986117	0.5382	0.07979	0.103316	1.525e-11	T	C	16_89145438_90236117	0.103316	1.71292	TRUE	Basal cell carcinoma
TUBB3	UKB EUR (Phecode)	phecode_172.3-both_sexes	Carcinoma in situ of skin	403633	rs1805007	16	89986117	0.5382	0.07979	0.103316	1.525e-11	T	C	16_89145438_90236117	0.103316	1.71292	TRUE	Cerebellar dysplasia
TMEM119	FinnGen-UKB-EST (Meta-Analysis)	H7_GLAUCOMA_POAG	Primary open-angle glaucoma, strict	592704	rs144109867	12	108985649	0.326	0.0483	0.0154275	1.51e-11	A	G	12_108514144_109482153	0.0154275	1.38542	FALSE
RPL3L	UKB EUR (Phecode)	phecode_427.2-both_sexes	Atrial fibrillation and flutter	403890	rs140185678	16	2003016	0.2047	0.03032	0.0350438	1.467e-11	A	G	16_1322011_2514766	0.0350438	1.22716	TRUE	Cardiomyopathy, dilated
MST1	FinnGen (R10)	ULCERPROCT	Ulcerative proctitis	394929	rs3197999	3	49721532	0.217426	0.0321863	0.391718	1.42594e-11	A	G	3_49081060_49981861	0.391718	1.24287	TRUE	Inflammatory bowel disease
RIPOR3	FinnGen (R10)	H7_GLAUCOMA_POAG	Primary open-angle glaucoma, strict	399805	rs562026679	20	49211125	0.354341	0.0524101	0.0198524	1.3712e-11	C	CTG	20_48592621_49565541	0.0198524	1.42524	FALSE
APOE	FinnGen (R10)	I9_UAP	Unstable angina pectoris	379082	rs7412	19	45412079	-0.201816	0.0298449	0.0536982	1.35957e-11	T	C	19_44939605_45675178	0.946302	1.22362	TRUE	Alzheimer disease, early-onset
RPL3L	UKB EUR (ICD10)	icd10_I48-both_sexes	I48 Atrial fibrillation and flutter	420531	rs140185678	16	2003016	0.2047	0.03026	0.0350394	1.346e-11	A	G	16_1322011_2514766	0.0350394	1.22716	TRUE	Cardiomyopathy, dilated
TYR	UKB EUR (ICD10)	icd10_C43-both_sexes	C43 Malignant melanoma of skin	420531	rs1126809	11	89017961	0.2071	0.03059	0.305559	1.291e-11	A	G	11_88767961_89267961	0.305559	1.23011	TRUE	Albinism
OCA2	FinnGen-UKB-EST (Meta-Analysis)	C3_CANCER_EXALLC	Malignant neoplasm (controls excluding all cancers)	1073998	rs74653330	15	28228553	0.094	0.0139	0.0188055	1.29e-11	T	C	15_27978553_28478553	0.0188055	1.09856	TRUE	Albinism
RGL3	FinnGen-UKB-EST (Meta-Analysis)	O15_PRE_OR_ECLAMPSIA	Pre-eclampsia or eclampsia	642783	rs167479	19	11526765	0.093	0.0137	0.545226	1.27e-11	G	T	19_11276765_11776765	0.545226	1.09746	FALSE
DBH	FinnGen (R10)	I9_HEARTFAIL_AND_ANTIHYPERT	Heart failure and antihypertensive medication	217781	rs77273740	9	136501728	-0.177929	0.026234	0.05229	1.18195e-11	T	C	9_135904168_136973132	0.94771	1.19474	TRUE	Dopamine beta hydroxylase deficiency
MYH11	FinnGen (R10)	N14_ENDOMETRIOSIS_OVARY	Endometriosis of ovary	118027	rs200315340	16	15831403	0.593126	0.087235	0.00803909	1.0522e-11	T	C	16_15581403_16081403	0.00803909	1.80964	TRUE	Altered myosin contractile function
TTN	FinnGen (R10)	G6_MYOPOTHUNS	Other and unspecified myopathies	410974	rs751035844	2	179391929	1.9648	0.288784	0.00088124	1.01976e-11	T	G	2_179141929_179641929	0.00088124	7.13349	TRUE	Arrhythmogenic right ventricular cardiomyopathy
F5	FinnGen (R10)	D3_ANAEMIA_IRONDEF_NAS	Other and unspecified iron deficiency	405020	rs6025	1	169519049	-0.370501	0.0543981	0.0201216	9.6984e-12	T	C	1_168461028_169769049	0.979878	1.44846	TRUE	Activated Protein C resistance
OCA2	FinnGen (R10)	CD2_BENIGN_MELANOCYTIC	Melanocytic naevi	412181	rs74653330	15	28228553	0.223299	0.032734	0.0439418	9.00119e-12	T	C	15_27978553_29016501	0.0439418	1.25019	TRUE	Albinism
HNF4A	UKB EUR (Phecode)	phecode_574.12-both_sexes	Cholelithiasis with other cholecystitis	406105	rs1800961	20	43042364	0.3629	0.05312	0.0311713	8.423e-12	T	C	20_42792364_43292364	0.0311713	1.43749	TRUE	Diabetes
ALOX15	FinnGen (R10)	J10_NASALPOLYP	Nasal polyp	315298	rs34210653	17	4535314	-0.962267	0.140844	0.0069412	8.36566e-12	A	G	17_4258564_4908731	0.993059	2.61762	FALSE
STAB2	FinnGen (R10)	I9_DISVEINLYMPH	Diseases of veins, lymphatic vessels and lymph nodes, not elsewhere classified	412181	rs142351376	12	104136288	0.180233	0.0263624	0.0155357	8.10214e-12	T	C	12_103886288_105045367	0.0155357	1.1975	FALSE
ABCA6	UKB EUR (Phecode)	phecode_272-both_sexes	Disorders of lipoid metabolism	420531	rs77542162	17	67081278	0.1742	0.02547	0.0230546	7.866e-12	G	A	17_66831278_67499711	0.0230546	1.19029	FALSE
ABCA6	UKB EUR (Phecode)	phecode_272.1-both_sexes	Hyperlipidemia	420403	rs77542162	17	67081278	0.1754	0.02561	0.0230536	7.35e-12	G	A	17_66831278_67499711	0.0230536	1.19172	FALSE
ADCY7	FinnGen (R10)	K11_ENERCOLNONINF	Noninfective enteritis and colitis	412181	rs78534766	16	50335074	0.350214	0.0510536	0.00901175	6.89922e-12	A	C	16_50054685_50913477	0.00901175	1.41937	FALSE
ELN	UKB EUR (Phecode)	phecode_550.1-both_sexes	Inguinal hernia	382422	rs17855988	7	73474825	-0.1325	0.01931	0.0992285	6.836e-12	C	G	7_73174974_73724825	0.900772	1.14168	TRUE	7q11.23 duplication syndrome
APOE	FinnGen (R10)	RX_CROHN_1STLINE	First line medication for Crohns disease	412181	rs429358	19	45411941	-0.0495867	0.00722239	0.181314	6.61759e-12	C	T	19_45137596_45667638	0.818686	1.05084	TRUE	Alzheimer disease, early-onset
ABCA6	UKB EUR (ICD10)	icd10_E78-both_sexes	E78 Disorders of lipoprotein metabolism and other lipidaemias	420531	rs77542162	17	67081278	0.1749	0.02546	0.023056	6.48e-12	G	A	17_66831278_67499711	0.023056	1.19113	FALSE
POC5	FinnGen-UKB-EST (Meta-Analysis)	T2D	Type 2 diabetes, definitions combined	1001190	rs2307111	5	75003678	-0.0348	0.00507	0.409756	6.41e-12	C	T	5_74014560_75253678	0.590244	1.03541	TRUE	Scoliosis
HAS1	UKB EUR (ICD10)	icd10_M67-both_sexes	M67 Other disorders of synovium and tendon	420531	rs7248778	19	52223121	0.1662	0.02418	0.719844	6.26e-12	G	A	19_51973121_52473121	0.719844	1.18081	FALSE
NPHS1	FinnGen (R10)	K11_DEPOSITS	Deposits [accretions] on teeth	274403	rs386833873	19	36342510	0.824578	0.119853	0.00900791	5.98825e-12	C	CAG	19_36092510_36592510	0.00900791	2.28092	TRUE	Chronic kidney disease
ANO5	FinnGen (R10)	G6_MUSDYST	Muscular dystrophy	408651	rs137854529	11	22296151	1.95233	0.283734	0.0061439	5.94977e-12	T	C	11_22046151_22728726	0.0061439	7.04508	TRUE	Anoctamin-5 related muscle disease
HNF1A	UKB EUR (ICD10)	icd10_E78-both_sexes	E78 Disorders of lipoprotein metabolism and other lipidaemias	420531	rs1169288	12	121416650	0.05688	0.008263	0.313466	5.818e-12	C	A	12_121138559_121678407	0.313466	1.05853	TRUE	Cholestasis, neonatal
MYH7	FinnGen (R10)	I9_HEARTFAIL_AND_HYPERTCARDIOM	Heart failure and hypertrophic cardiomyopathy	411510	rs587782962	14	23891476	3.85214	0.559446	0.000266012	5.75307e-12	T	C	14_23641476_24141476	0.000266012	47.0937	TRUE	Atrial fibrillation
NPHS1	FinnGen (R10)	K11_GINGIV_HYPERPLAS	Gingvival huperplasia	273141	rs386833873	19	36342510	1.15823	0.168127	0.00897562	5.61694e-12	C	CAG	19_36092510_36686782	0.00897562	3.18429	TRUE	Chronic kidney disease
LMOD1	FinnGen (R10)	K11_DIVERTIC	Diverticular disease of intestine	363000	rs199860756	1	201869027	0.284245	0.0411903	0.00947992	5.17249e-12	T	C	1_201304679_202325166	0.00947992	1.32876	TRUE	Intestinal pseudo-obstruction, paediatric
OCA2	FinnGen (R10)	H7_CATARACTOTHER	Other cataract	360947	rs74653330	15	28228553	0.180583	0.0261592	0.0437079	5.08394e-12	T	C	15_27978553_29273182	0.0437079	1.19792	TRUE	Albinism
SERPINA1	FinnGen-UKB-EST (Meta-Analysis)	M13_INTERVERTEB	Other intervertebral disc disorders	857538	rs28929474	14	94844947	-0.149	0.0215	0.0199863	4.95e-12	T	C	14_94521094_95094947	0.980014	1.16067	TRUE	Alpha-1-antitrypsin deficiency
PTPN22	FinnGen (R10)	RHEU_ARTHRITIS_OTH	Other arthritis (FG)	323289	rs2476601	1	114377568	-0.125096	0.0181111	0.853281	4.94538e-12	G	A	1_114127568_114676001	0.146719	1.13326	TRUE	Arthritis, juvenile
SERPINB7	FinnGen (R10)	L12_ATOPIC	Atopic dermatitis	382254	rs201208667	18	61471862	0.462029	0.0667719	0.00636288	4.53211e-12	A	G	18_60806495_61903635	0.00636288	1.58729	TRUE	Palmoplantar keratosis, Nagashima-type
HNF1A	UKB EUR (Phecode)	phecode_272-both_sexes	Disorders of lipoid metabolism	420531	rs1169288	12	121416650	0.05721	0.008266	0.313475	4.485e-12	C	A	12_121138559_121678407	0.313475	1.05888	TRUE	Cholestasis, neonatal
ANGPTL4	FinnGen-UKB-EST (Meta-Analysis)	I9_CHD	Major coronary heart disease event	975144	rs116843064	19	8429323	-0.133	0.0191	0.02349	4.15e-12	A	G	19_8179323_8846372	0.97651	1.14225	TRUE	Lower plasma triglyceride level
APOE	FinnGen-UKB-EST (Meta-Analysis)	K11_CHOLELITH	Cholelithiasis	1017647	rs7412	19	45412079	0.0756	0.0109	0.0727669	4.13e-12	T	C	19_45139596_45675178	0.0727669	1.07853	TRUE	Alzheimer disease, early-onset
APOE	FinnGen-UKB-EST (Meta-Analysis)	J10_COPD	COPD	896425	rs429358	19	45411941	-0.0663	0.00956	0.157271	3.96e-12	C	T	19_44992740_45674514	0.842729	1.06855	TRUE	Alzheimer disease, early-onset
ABCA6	UKB EUR (Phecode)	phecode_272.11-both_sexes	Hypercholesterolemia	417248	rs77542162	17	67081278	0.1829	0.02634	0.0230418	3.794e-12	G	A	17_66831278_67499711	0.0230418	1.20069	FALSE
TESPA1	FinnGen (R10)	ASTHMA_CHILD_EXMORE	Childhood asthma (age<16) (more control exclusions)	226337	rs183884396	12	55356838	0.738333	0.106283	0.00592688	3.73422e-12	A	G	12_54857729_56984777	0.00592688	2.09244	FALSE
HNF1A	UKB EUR (Phecode)	phecode_272.1-both_sexes	Hyperlipidemia	420403	rs1169288	12	121416650	0.05777	0.008312	0.313472	3.63e-12	C	A	12_121138559_121678407	0.313472	1.05947	TRUE	Cholestasis, neonatal
SVEP1	FinnGen (R10)	H7_GLAUCOMA_POAG	Primary open-angle glaucoma, strict	399805	rs61751937	9	113312231	0.256682	0.0369273	0.0422582	3.62744e-12	C	G	9_112849642_114984862	0.0422582	1.29263	TRUE	Glaucoma, modifier of
GCSAML	FinnGen (R10)	L12_URTICARIA	Urticaria	409391	rs56043070	1	247719769	0.198165	0.0284678	0.0539763	3.37831e-12	A	G	1_247469769_247969769	0.0539763	1.21916	FALSE
MYH11	FinnGen (R10)	N14_ENDOMETRIOSIS_ASRM_STAGE3_4	Endomtriosis ASRM stages 3,4	230310	rs200315340	16	15831403	0.539172	0.0774296	0.00781243	3.322e-12	T	C	16_15581403_16081403	0.00781243	1.71459	TRUE	Altered myosin contractile function
MYH11	FinnGen (R10)	CD2_BENIGN_LEIOMYOMA_UTERI	Leiomyoma of uterus	230310	rs200315340	16	15831403	0.323002	0.0463425	0.00781243	3.17249e-12	T	C	16_14855918_16081403	0.00781243	1.38127	TRUE	Altered myosin contractile function
ATM	FinnGen (R10)	C3_BREAST_EXALLC	Malignant neoplasm of breast (controls excluding all cancers)	201713	rs769142993	11	108202225	2.12265	0.304451	0.000273374	3.1232e-12	C	G	11_107952225_108452225	0.000273374	8.35324	TRUE	Abnormality of the nervous system
ATM	FinnGen-UKB-EST (Meta-Analysis)	C3_BREAST_EXALLC	Malignant neoplasm of breast (controls excluding all cancers)	201713	rs769142993	11	108202225	2.12	0.304	0.000273374	3.12e-12	C	G	11_107952225_108452225	0.000273374	8.33114	TRUE	Abnormality of the nervous system
GSTM1	UKB EUR (ICD10)	icd10_C67-both_sexes	C67 Malignant neoplasm of bladder	420531	rs140584594	1	110232983	0.2231	0.03196	0.730663	2.961e-12	G	A	1_109982983_110482983	0.730663	1.24995	FALSE
RPA1	FinnGen (R10)	C3_LUNG_NONSMALL_EXALLC	Non-small cell lung cancer (controls excluding all cancers)	319508	rs202068855	17	1783909	0.620371	0.088754	0.010354	2.75359e-12	T	C	17_1419764_2722702	0.010354	1.85962	TRUE	Non-small cell lung cancer
DHPS	FinnGen (R10)	E4_HYPERCHOL	Pure hypercholesterolaemia	382446	rs142633494	19	12786830	1.26519	0.180943	0.000368885	2.70645e-12	T	C	19_12369493_13136368	0.000368885	3.54377	TRUE	Global development delay and seizures
GSTM1	UKB EUR (Phecode)	phecode_189.21-both_sexes	Malignant neoplasm of bladder	418021	rs140584594	1	110232983	0.2227	0.03185	0.730566	2.697e-12	G	A	1_109982983_110482983	0.730566	1.24945	FALSE
APOE	FinnGen (R10)	AB1_OTHER_BACTERIAL	Other bacterial diseases	412181	rs429358	19	45411941	-0.0646372	0.00922741	0.181314	2.47116e-12	C	T	19_45146665_45678234	0.818686	1.06677	TRUE	Alzheimer disease, early-onset
ANAPC4	FinnGen-UKB-EST (Meta-Analysis)	M13_ARTHROSIS	Arthrosis	854430	rs34811474	4	25408838	-0.0329	0.00469	0.22653	2.46e-12	A	G	4_25158838_25658838	0.77347	1.03345	FALSE
GCKR	FinnGen (R10)	M13_POLYARTHROPATHIES	Polyarthropathies	298252	rs1260326	2	27730940	-0.0603819	0.00859885	0.650101	2.18575e-12	C	T	2_27300967_28237221	0.349899	1.06224	TRUE	Chylomicronaemia syndrome
RIPOR3	FinnGen-UKB-EST (Meta-Analysis)	H7_GLAUCOMA_POAG	Primary open-angle glaucoma, strict	592704	rs562026679	20	49211125	0.353	0.0501	0.0145039	2e-12	C	CTG	20_48592621_49565541	0.0145039	1.42333	FALSE
ENPEP	UKB EUR (Phecode)	phecode_401-both_sexes	Hypertension	419799	rs33966350	4	111431444	0.1914	0.0272	0.0124921	1.987e-12	A	G	4_111091866_111681444	0.0124921	1.21094	FALSE
RGL3	FinnGen (R10)	I9_HEARTFAIL_AND_ANTIHYPERT	Heart failure and antihypertensive medication	217781	rs167479	19	11526765	0.0829045	0.0117804	0.570755	1.95704e-12	G	T	19_11258177_11776765	0.570755	1.08644	FALSE
EYA4	FinnGen (R10)	H8_HL_SEN_NAS	Sensorineural hearing loss	397841	rs9493627	6	133789728	0.0665774	0.00945994	0.250394	1.95254e-12	A	G	6_133539728_134039728	0.250394	1.06884	TRUE	Cardiomyopathy, dilated
ENPEP	UKB EUR (Phecode)	phecode_401.1-both_sexes	Essential hypertension	419550	rs33966350	4	111431444	0.1913	0.02719	0.0124936	1.946e-12	A	G	4_111091866_111681444	0.0124936	1.21082	FALSE
OCA2	UKB EUR (Phecode)	phecode_366-both_sexes	Cataract	420531	rs1800407	15	28230318	0.1162	0.0165	0.0860508	1.945e-12	T	C	15_27980318_28788616	0.0860508	1.12322	TRUE	Albinism
NPHS1	FinnGen (R10)	N14_GLOMERULAR	Glomerular diseases	412181	rs386833873	19	36342510	0.576859	0.0818565	0.00894556	1.82558e-12	C	CAG	19_36092510_36686782	0.00894556	1.78044	TRUE	Chronic kidney disease
PSEN1	FinnGen-UKB-EST (Meta-Analysis)	G6_AD_WIDE	Alzheimer’s disease, wide definition	198995	rs764971634	14	73685902	17.3	2.45	0.00107865	1.72e-12	G	A	14_73435902_73935902	0.00107865	3.26058e+07	TRUE	Acne inversa, familial
FCGR2A	UKB EUR (ICD10)	icd10_K51-both_sexes	K51 Ulcerative colitis	420531	rs1801274	1	161479745	-0.1698	0.02406	0.533351	1.7e-12	G	A	1_161194369_161729745	0.466649	1.18507	FALSE
SLC39A8	FinnGen-UKB-EST (Meta-Analysis)	M13_ARTHROSIS	Arthrosis	854430	rs13107325	4	103188709	0.0668	0.00945	0.0438739	1.6e-12	T	C	4_102938709_103438709	0.0438739	1.06908	TRUE	Charcot-Marie-Tooth disease
APOE	FinnGen (R10)	E4_FH_IHD	Familial hypercholesterolemia, with ichemic heart disease	346132	rs7412	19	45412079	-0.461388	0.065217	0.0540166	1.49796e-12	T	C	19_45162079_45675178	0.945983	1.58627	TRUE	Alzheimer disease, early-onset
EDNRA	FinnGen (R10)	RX_STATIN	Statin medication	412181	rs192190120	4	148407089	-0.126324	0.0178192	0.0239549	1.34896e-12	G	A	4_147789045_149082684	0.976045	1.13465	TRUE	Adrenal hyperplasia, macronodular, ACTH-independent
ANAPC4	FinnGen-UKB-EST (Meta-Analysis)	I9_HYPTENSESS	Hypertension, essential	1000807	rs34811474	4	25408838	-0.0331	0.00466	0.226551	1.22e-12	A	G	4_25158838_25658838	0.773449	1.03365	FALSE
NR2F6	FinnGen-UKB-EST (Meta-Analysis)	I9_VARICVE	Varicose veins	963162	rs202200760	19	17346854	-0.101	0.0142	0.0495787	1.18e-12	C	G	19_17096854_17678045	0.950421	1.10628	FALSE
FCGR2A	UKB EUR (Phecode)	phecode_555.2-both_sexes	Ulcerative colitis	333940	rs1801274	1	161479745	-0.1704	0.02396	0.533357	1.159e-12	G	A	1_161194369_161729745	0.466643	1.18578	FALSE
CBFA2T3	FinnGen (R10)	MYELOPROF_NONCML	Myeloproliferative diseases (CML excluded)	411923	rs532600051	16	88943410	0.522004	0.0731477	0.0373616	9.58738e-13	T	C	16_88380134_90142362	0.0373616	1.6854	FALSE
MYH7	FinnGen (R10)	I9_CARDMYOHYP	Cardiomyopathy, Hypertrophic obstructive	312707	rs587782962	14	23891476	3.58469	0.501281	0.000266565	8.61192e-13	T	C	14_23641476_24141476	0.000266565	36.0422	TRUE	Atrial fibrillation
F5	UKB EUR (Phecode)	phecode_214.1-both_sexes	Lipoma of skin and subcutaneous tissue	417289	rs6025	1	169519049	-0.4913	0.06868	0.977061	8.498e-13	C	T	1_169074793_169769049	0.0229391	1.63444	TRUE	Activated Protein C resistance
GCKR	UKB EUR (ICD10)	icd10_K80-both_sexes	K80 Cholelithiasis	420531	rs1260326	2	27730940	0.08384	0.01169	0.607016	7.308e-13	C	T	2_27348097_28062252	0.607016	1.08745	TRUE	Chylomicronaemia syndrome
PAM	FinnGen (R10)	T2D	Type 2 diabetes, definitions combined	400197	rs35658696	5	102338811	0.0992794	0.0138391	0.0578553	7.2929e-13	G	A	5_101587362_102908770	0.0578553	1.10437	TRUE	Cushing disease, paediatric
MYH11	FinnGen-UKB-EST (Meta-Analysis)	CD2_BENIGN_LEIOMYOMA_UTERI	Leiomyoma of uterus	350434	rs200315340	16	15831403	0.318	0.0443	0.00578704	6.96e-13	T	C	16_14850284_16081403	0.00578704	1.37438	TRUE	Altered myosin contractile function
MTMR11	FinnGen-UKB-EST (Meta-Analysis)	I9_CHD	Major coronary heart disease event	975144	rs11205303	1	149906413	0.0429	0.00597	0.364351	6.56e-13	C	T	1_149656413_150245265	0.364351	1.04383	FALSE
SH2B3	FinnGen (R10)	J10_UPPERINFEC	Acute upper respiratory infections	412181	rs3184504	12	111884608	-0.0423952	0.00589581	0.59237	6.44466e-13	C	T	12_111634608_113090766	0.40763	1.04331	TRUE	Erythrocytosis
RGL3	FinnGen (R10)	CARDIAC_ARRHYTM	Cardiac arrhytmias	313778	rs167479	19	11526765	0.0504577	0.00699698	0.575671	5.53988e-13	G	T	19_11276765_11776765	0.575671	1.05175	FALSE
FLG	UKB EUR (Phecode)	phecode_495-both_sexes	Asthma	410825	rs61816761	1	152285861	0.2252	0.03121	0.0233446	5.409e-13	A	G	1_151555015_153287043	0.0233446	1.25257	TRUE	Atopic asthma
HAS1	FinnGen (R10)	M13_GANGLION	Ganglion	307643	rs7248778	19	52223121	0.141864	0.0196585	0.772991	5.33703e-13	G	A	19_51973121_52473121	0.772991	1.15242	FALSE
TTN	FinnGen (R10)	FG_CARDMYO	Cardiomyopathy (excluding other)	331473	rs574660186	2	179444429	3.26201	0.451862	0.000118585	5.2348e-13	A	G	2_179194429_179694429	0.000118585	26.1019	TRUE	Arrhythmogenic right ventricular cardiomyopathy
GSTM1	UKB EUR (Phecode)	phecode_189.2-both_sexes	Cancer of bladder	418343	rs140584594	1	110232983	0.2169	0.03004	0.730591	5.125e-13	G	A	1_109982983_110482983	0.730591	1.24222	FALSE
FLG	UKB EUR (ICD10)	icd10_J45-both_sexes	J45 Asthma	420531	rs61816761	1	152285861	0.2241	0.031	0.0233669	4.876e-13	A	G	1_151658055_153317326	0.0233669	1.2512	TRUE	Atopic asthma
PTPN22	FinnGen (R10)	M13_ARTHROPATHIES	Arthropathies	412181	rs2476601	1	114377568	-0.0484726	0.00670184	0.851886	4.73369e-13	G	A	1_114127568_114669368	0.148114	1.04967	TRUE	Arthritis, juvenile
TNFSF15	FinnGen-UKB-EST (Meta-Analysis)	K11_IBD_STRICT	Inflammatory bowel disease, strict (require KELA)	945518	rs4246905	9	117553249	0.102	0.0141	0.756409	4.28e-13	C	T	9_117261629_117803249	0.756409	1.10738	FALSE
FLG	UKB EUR (Phecode)	phecode_939-both_sexes	Atopic/contact dermatitis due to other or unspecified	415393	rs61816761	1	152285861	0.7249	0.09962	0.0233435	3.422e-13	A	G	1_151726836_152961367	0.0233435	2.06452	TRUE	Atopic asthma
APOE	FinnGen (R10)	I9_ANGIO	Coronary angiopasty	358858	rs7412	19	45412079	-0.211176	0.0289932	0.0538348	3.24938e-13	T	C	19_45132675_45666831	0.946165	1.23513	TRUE	Alzheimer disease, early-onset
DOC2A	FinnGen-UKB-EST (Meta-Analysis)	I9_HYPTENSESS	Hypertension, essential	1000807	rs3935873	16	30018500	0.0286	0.00391	0.436401	2.25e-13	T	C	16_29674905_30367253	0.436401	1.02901	FALSE
RREB1	UKB EUR (ICD10)	icd10_E11-both_sexes	E11 Non-insulin-dependent diabetes mellitus	420531	rs9379084	6	7231843	-0.1241	0.01691	0.115413	2.138e-13	A	G	6_6981843_7545441	0.884587	1.13213	FALSE
GCKR	UKB EUR (Phecode)	phecode_574-both_sexes	Cholelithiasis and cholecystitis	418639	rs1260326	2	27730940	0.08157	0.01111	0.606999	2.049e-13	C	T	2_27348097_28021474	0.606999	1.08499	TRUE	Chylomicronaemia syndrome
ELN	UKB EUR (Phecode)	phecode_550-both_sexes	Abdominal hernia	420531	rs17855988	7	73474825	-0.08439	0.01148	0.0988304	1.95e-13	C	G	7_73006900_73724825	0.90117	1.08805	TRUE	7q11.23 duplication syndrome
CHEK2	FinnGen (R10)	THROMBOCYTAEMIA	Essential (haemorrhagic) thrombocythaemia	314535	rs17879961	22	29121087	0.738658	0.100444	0.029544	1.92486e-13	G	A	22_28871087_30733828	0.029544	2.09312	TRUE	Appendix cancer
RGL3	FinnGen-UKB-EST (Meta-Analysis)	I9_AF	Atrial fibrillation and flutter	821128	rs167479	19	11526765	0.0514	0.00699	0.543756	1.92e-13	G	T	19_11276765_11776765	0.543756	1.05274	FALSE
SH2B3	FinnGen (R10)	RHEUMA_SEROPOS_OTH	Other/unspecified seropositiverheumatoid arthritis	412063	rs3184504	12	111884608	-0.10859	0.0147633	0.592359	1.90371e-13	C	T	12_111634608_113354241	0.407641	1.11471	TRUE	Erythrocytosis
FUT2	FinnGen-UKB-EST (Meta-Analysis)	E4_HYPERCHOL	Pure hypercholesterolaemia	964377	rs602662	19	49206985	0.0397	0.0054	0.460277	1.84e-13	A	G	19_48921306_49509529	0.460277	1.0405	TRUE	Fucosyltransferase deficiency
FLG	FinnGen-UKB-EST (Meta-Analysis)	J10_ASTHMA_EXMORE	Asthma (more control exclusions)	876238	rs61816761	1	152285861	0.208	0.0282	0.0119717	1.79e-13	A	G	1_151726836_153021963	0.0119717	1.23121	TRUE	Atopic asthma
GCKR	FinnGen (R10)	KELA_DIAB_INSUL_EXMORE	Diabetes, insuline treatment (Kela reimbursement) (more control exclusions)	397468	rs1260326	2	27730940	0.0514171	0.00698206	0.650023	1.78238e-13	C	T	2_27174636_28000546	0.650023	1.05276	TRUE	Chylomicronaemia syndrome
NCF2	FinnGen (R10)	SLE_FG	SLE (Finngen)	307587	rs17849502	1	183532580	0.678268	0.0920247	0.0375605	1.69981e-13	T	G	1_183050050_183989484	0.0375605	1.97046	TRUE	Chronic granulomatous disease
CDKN1A	FinnGen (R10)	I9_CORATHER	Coronary atherosclerosis	394668	rs2395655	6	36645696	-0.059378	0.00805396	0.362241	1.67417e-13	G	A	6_36395696_36895696	0.637759	1.06118	TRUE	Multiple endocrine neoplasia 1
STAB2	FinnGen-UKB-EST (Meta-Analysis)	I9_PULMEMB	Pulmonary embolism	609754	rs142351376	12	104136288	0.391	0.053	0.0113732	1.61e-13	T	C	12_103886288_105045367	0.0113732	1.47846	FALSE
RREB1	UKB EUR (Phecode)	phecode_250.2-both_sexes	Type 2 diabetes	418949	rs9379084	6	7231843	-0.1246	0.01687	0.115413	1.479e-13	A	G	6_6981843_7545441	0.884587	1.1327	FALSE
FLG	UKB EUR (ICD10)	icd10_L30-both_sexes	L30 Other dermatitis	420531	rs61816761	1	152285861	0.8848	0.1197	0.0233693	1.454e-13	A	G	1_151376396_153408155	0.0233693	2.4225	TRUE	Atopic asthma
SERPINA1	FinnGen (R10)	COPD_EARLY	Early onset COPD	400662	rs28929474	14	94844947	0.391449	0.0529186	0.0196619	1.39091e-13	T	C	14_94422731_95113636	0.0196619	1.47912	TRUE	Alpha-1-antitrypsin deficiency
GCKR	UKB EUR (Phecode)	phecode_574.1-both_sexes	Cholelithiasis	416820	rs1260326	2	27730940	0.08574	0.01159	0.606958	1.359e-13	C	T	2_27348097_28062252	0.606958	1.08952	TRUE	Chylomicronaemia syndrome
PTPN22	UKB EUR (Phecode)	phecode_714-both_sexes	Rheumatoid arthritis and other inflammatory polyarthropathies	377454	rs2476601	1	114377568	-0.2278	0.03077	0.897759	1.31e-13	G	A	1_114127568_114627568	0.102241	1.25583	TRUE	Arthritis, juvenile
F10	FinnGen (R10)	I9_PULMEMB	Pulmonary embolism	411174	rs61753266	13	113795286	-0.45395	0.0613013	0.0182962	1.30918e-13	A	G	13_113522239_114327373	0.981704	1.57452	TRUE	Coagulation disorder
HBB	FinnGen (R10)	D3_ANAEMIANAS	Other and unspecified anaemias	410708	rs1135071	11	5248029	0.672399	0.0907917	0.00300121	1.30197e-13	A	C	11_4923830_6403158	0.00300121	1.95893	TRUE	Anaemia
PLCE1	FinnGen (R10)	I9_HYPTENSESS	Hypertension, essential	391981	rs2274224	10	96039597	-0.0460438	0.00621628	0.344976	1.29211e-13	C	G	10_95642659_96367560	0.655024	1.04712	TRUE	Diffuse mesangial sclerosis
RGL3	FinnGen-UKB-EST (Meta-Analysis)	E4_HYTHY_AI_STRICT	Hypothyroidism, strict autoimmune	932381	rs167479	19	11526765	-0.0418	0.00563	0.546914	1.23e-13	G	T	19_11247598_11928191	0.453086	1.04269	FALSE
ADH1B	FinnGen (R10)	KRA_PSY_SUBSTANCE_EXMORE	Substance abuse (more control exclusions)	327338	rs1229984	4	100239319	0.642884	0.0866679	0.994987	1.19097e-13	C	T	4_99322723_100489319	0.994987	1.90196	FALSE
WSCD2	FinnGen-UKB-EST (Meta-Analysis)	M13_ARTHROSIS_KNEE	Gonarthrosis	843491	rs3764002	12	108618630	-0.0428	0.00577	0.302029	1.12e-13	T	C	12_108368630_109263152	0.697971	1.04373	TRUE	Obesity, early onset
TESPA1	FinnGen (R10)	ALLERG_ASTHMA	Allergic asthma (mode)	238808	rs183884396	12	55356838	0.565529	0.0761496	0.00605979	1.11481e-13	A	G	12_54657339_56984777	0.00605979	1.76038	FALSE
DNASE1L3	FinnGen-UKB-EST (Meta-Analysis)	E4_HYTHY_AI_STRICT	Hypothyroidism, strict autoimmune	932381	rs35677470	3	58183636	0.081	0.0109	0.0723389	9.73e-14	A	G	3_57913979_58712632	0.0723389	1.08437	TRUE	Hypocomplementemic urticarial vasculitis syndrome
OCA2	FinnGen (R10)	CD2_INSITU_SKIN_EXALLC	Carcinoma in situ of skin (controls excluding all cancers)	315244	rs74653330	15	28228553	0.50429	0.067689	0.043347	9.3261e-14	T	C	15_27763232_29256635	0.043347	1.65581	TRUE	Albinism
PTPN22	FinnGen (R10)	H7_CHOROIDRETINA	Disorders of choroid and retina	412181	rs2476601	1	114377568	-0.0837127	0.0112307	0.851886	9.0615e-14	G	A	1_114127568_114749517	0.148114	1.08732	TRUE	Arthritis, juvenile
RGL3	FinnGen (R10)	E4_THYROID	Disorders of the thyroid gland	412181	rs167479	19	11526765	-0.0484805	0.00650285	0.576051	8.96809e-14	G	T	19_11276765_11776765	0.423949	1.04967	FALSE
TRAF3IP2	FinnGen (R10)	L12_PAPULOSQUAMOUS	Papulosquamous disorders	412181	rs33980500	6	111913262	0.164484	0.0220439	0.0724415	8.54476e-14	T	C	6_111234501_112163262	0.0724415	1.17878	TRUE	Discoid lupus erythematosus and folliculitis decalvans
FN1	FinnGen-UKB-EST (Meta-Analysis)	I9_CORATHER	Coronary atherosclerosis	993106	rs1250259	2	216300482	-0.0489	0.00655	0.759551	8.18e-14	A	T	2_216050482_216550482	0.240449	1.05012	TRUE	Glomerulopathy with fibronectin deposits
EDNRA	FinnGen-UKB-EST (Meta-Analysis)	RX_STATIN	Statin medication	610766	rs192190120	4	148407089	-0.128	0.0171	0.0193047	8.05e-14	G	A	4_148157089_149082684	0.980695	1.13655	TRUE	Adrenal hyperplasia, macronodular, ACTH-independent
PKHD1	FinnGen (R10)	Q17_CYSTIC_KIDNEY_DISEA	Cystic kidney disease	411396	rs137852949	6	51923147	1.48019	0.198013	0.00485587	7.70726e-14	A	G	6_51673147_52235167	0.00485587	4.39378	TRUE	Caroli disease
AIRE	FinnGen (R10)	E4_ADDISON	Adrenocortical insufficiency	396291	rs121434254	21	45709656	1.52482	0.203963	0.00426954	7.66302e-14	T	C	21_44493868_46228218	0.00426954	4.59432	TRUE	Acute liver failure
IL11	FinnGen-UKB-EST (Meta-Analysis)	M13_ARTHTROSIS_COX	Coxarthrosis,	803420	rs4252548	19	55879672	0.155	0.0207	0.0252095	7.56e-14	T	C	19_55491371_56175644	0.0252095	1.16766	FALSE
ALDOB	FinnGen (R10)	E4_CARBO	Other disorders of carbohydrate metabolism	352375	rs1800546	9	104189856	2.26203	0.302484	0.00539079	7.53529e-14	G	C	9_103939856_104439856	0.00539079	9.60256	TRUE	Abnormality of the nervous system
PAM	FinnGen (R10)	KELA_DIAB_INSUL_EXMORE	Diabetes, insuline treatment (Kela reimbursement) (more control exclusions)	397468	rs35658696	5	102338811	0.104562	0.0139602	0.0579276	6.88811e-14	G	A	5_101587362_102932145	0.0579276	1.11022	TRUE	Cushing disease, paediatric
PTPN22	FinnGen (R10)	D3_ANAEMIA	Anaemias	124542	rs2476601	1	114377568	-0.120297	0.0160537	0.853322	6.7112e-14	G	A	1_114127568_114769121	0.146678	1.12783	TRUE	Arthritis, juvenile
APOE	FinnGen (R10)	BMI_IRN	Body-mass index, inverse-rank normalized	290820	rs429358	19	45411941	-0.0238398	0.00317777	0.180913	6.28203e-14	C	T	19_45136467_45919898	0.819087	1.02413	TRUE	Alzheimer disease, early-onset
TM6SF2	FinnGen (R10)	E4_LIPOPROT	Disorders of lipoprotein metabolism and other lipidaemias	395429	rs187429064	19	19380513	-0.133959	0.0178363	0.0509488	5.89115e-14	G	A	19_18926612_20736755	0.949051	1.14335	TRUE	Non-alcoholic fatty liver disease
TYK2	FinnGen (R10)	M13_RHEUMA	Rheumatoid arthritis	276465	rs34536443	19	10463118	-0.305253	0.0406406	0.0300851	5.86543e-14	C	G	19_10177721_10836018	0.969915	1.35697	TRUE	Acute lymphoblastic leukaemia, primary
F7	FinnGen (R10)	D3_COAGOTHER	Other coagulation defects	407916	rs761212787	13	113760124	1.9027	0.253213	0.00107278	5.724e-14	C	A	13_113246316_114010124	0.00107278	6.70397	TRUE	Factor VII deficiency
KRT5	FinnGen-UKB-EST (Meta-Analysis)	C3_CANCER_EXALLC	Malignant neoplasm (controls excluding all cancers)	1073998	rs11170164	12	52913668	0.054	0.00718	0.0956638	5.63e-14	T	C	12_52567356_53163668	0.0956638	1.05548	TRUE	Dowling-Degos disease
RREB1	FinnGen (R10)	KELA_DIAB_INSUL_EXMORE	Diabetes, insuline treatment (Kela reimbursement) (more control exclusions)	397468	rs9379084	6	7231843	-0.0799544	0.0106332	0.113908	5.50554e-14	A	G	6_6981843_7549939	0.886092	1.08324	FALSE
CASP7	UKB EUR (Phecode)	phecode_366-both_sexes	Cataract	420531	rs141266925	10	115485285	0.6628	0.08809	0.00310339	5.305e-14	C	T	10_115235285_115735285	0.00310339	1.94022	FALSE
F7	FinnGen (R10)	D3_COAGDEF	Chronic Coagulation defects	412181	rs761212787	13	113760124	2.53638	0.336446	0.0010678	4.7457e-14	C	A	13_113246316_114010124	0.0010678	12.6339	TRUE	Factor VII deficiency
TRIM37	FinnGen (R10)	Q17_OTHER_SPECIFE_CONGEN_MALFO_SYNDR_AFFECTING_MULTIPLE_SYSTEMS	Other specified congenital malformation syndromes affecting multiple systems	409862	rs186251998	17	57157240	1.75669	0.232703	0.00532745	4.38329e-14	C	T	17_56208541_57559071	0.00532745	5.79323	TRUE	Mulibrey nanism
HOXB13	FinnGen (R10)	ERECTILE_DYSFUNCTION	Erectile dysfunction	181764	rs138213197	17	46805705	0.914206	0.121021	0.00788022	4.21697e-14	T	C	17_46555705_47809381	0.00788022	2.49479	TRUE	Biliary tract cancer
TRAF3IP2	FinnGen-UKB-EST (Meta-Analysis)	M13_PSORIARTH	Psoriatic arthropathies	750749	rs33980500	6	111913262	0.264	0.0348	0.0732769	3.44e-14	T	C	6_111133090_112163262	0.0732769	1.30213	TRUE	Discoid lupus erythematosus and folliculitis decalvans
F5	FinnGen (R10)	M13_SOFTTISSUEOTH	Other soft tissue disorders, not elsewhere classified	347669	rs6025	1	169519049	0.182412	0.0240589	0.02017	3.40565e-14	T	C	1_169074793_169769049	0.02017	1.20011	TRUE	Activated Protein C resistance
MYH6	UKB EUR (Phecode)	phecode_427.2-both_sexes	Atrial fibrillation and flutter	403890	rs365990	14	23861811	0.0873	0.0115	0.369433	3.182e-14	G	A	14_23611811_24111811	0.369433	1.09122	TRUE	Abnormality of the mitochondrion
ANGPTL4	FinnGen-UKB-EST (Meta-Analysis)	RX_STATIN	Statin medication	799612	rs116843064	19	8429323	-0.102	0.0134	0.0244517	3.11e-14	A	G	19_8179323_8846372	0.975548	1.10738	TRUE	Lower plasma triglyceride level
RGL3	FinnGen (R10)	I9_AF_REIMB	Atrial fibrillation and flutter with reimbursement	241438	rs167479	19	11526765	0.0870542	0.0114617	0.572723	3.07256e-14	G	T	19_11276765_11776765	0.572723	1.09096	FALSE
RIPOR3	FinnGen (R10)	H7_GLAUCOMA	Glaucoma	412181	rs562026679	20	49211125	0.263254	0.0346467	0.0199747	3.00193e-14	C	CTG	20_48592621_49768144	0.0199747	1.30116	FALSE
SH2B3	FinnGen-UKB-EST (Meta-Analysis)	L12_PSORIASIS	Psoriasis	1026368	rs3184504	12	111884608	-0.0621	0.00816	0.554829	2.83e-14	C	T	12_111634608_113090766	0.445171	1.06407	TRUE	Erythrocytosis
COLGALT2	FinnGen (R10)	M13_ARTHROSIS_INCLAVO	Artrosis, including avohilmo	412181	rs35937944	1	183938600	-0.160416	0.0210759	0.0179726	2.71269e-14	C	T	1_183552147_185048891	0.982027	1.174	FALSE
ADCY7	FinnGen (R10)	E4_HYTHY_AI_STRICT	Hypothyroidism, strict autoimmune	344168	rs78534766	16	50335074	0.291113	0.0382116	0.00882182	2.56744e-14	A	C	16_50054685_50979820	0.00882182	1.33792	FALSE
MST1	FinnGen (R10)	K11_ENERCOLNONINF	Noninfective enteritis and colitis	412181	rs3197999	3	49721532	0.0816847	0.010717	0.392354	2.49804e-14	A	G	3_49135417_50251393	0.392354	1.08511	TRUE	Inflammatory bowel disease
APOE	FinnGen (R10)	DRY_AMD	Dry age-related macular degeneration (includes geographic atrophy)	279155	rs429358	19	45411941	-0.195653	0.0256632	0.180293	2.4615e-14	C	T	19_45075309_45674514	0.819707	1.2161	TRUE	Alzheimer disease, early-onset
TRAF3IP2	FinnGen (R10)	L12_PSORI_VULG	Psoriasis vulgaris	403972	rs33980500	6	111913262	0.244587	0.0320704	0.07231	2.41102e-14	T	C	6_111543561_112163262	0.07231	1.27709	TRUE	Discoid lupus erythematosus and folliculitis decalvans
MYH6	UKB EUR (ICD10)	icd10_I48-both_sexes	I48 Atrial fibrillation and flutter	420531	rs365990	14	23861811	0.08754	0.01147	0.3693	2.27e-14	G	A	14_23611811_24111811	0.3693	1.09149	TRUE	Abnormality of the mitochondrion
F5	FinnGen (R10)	D3_ANAEMIA_IRONDEF	Iron deficiency anaemia	408837	rs6025	1	169519049	-0.358862	0.0469963	0.0200734	2.2413e-14	T	C	1_168639373_169769049	0.979927	1.4317	TRUE	Activated Protein C resistance
TG	FinnGen (R10)	THYROTOXICOSIS	Thyrotoxicosis	410103	rs114322847	8	133883671	0.350689	0.0458291	0.023138	1.97697e-14	T	C	8_133312885_134230744	0.023138	1.42005	TRUE	Autoimmune thyroid disease
PTPN22	UKB EUR (ICD10)	icd10_M06-both_sexes	M06 Other rheumatoid arthritis	420531	rs2476601	1	114377568	-0.3242	0.04231	0.897767	1.821e-14	G	A	1_114127568_114676001	0.102233	1.38292	TRUE	Arthritis, juvenile
TMEM119	FinnGen (R10)	H7_GLAUCOMA	Glaucoma	412181	rs144109867	12	108985649	0.269083	0.0350873	0.01975	1.7338e-14	A	G	12_108514144_109311265	0.01975	1.30876	FALSE
C1QTNF6	FinnGen (R10)	AUTOIMMUNE	Autoimmune diseases	412181	rs229527	22	37581485	0.040629	0.00529254	0.394067	1.63305e-14	A	C	22_37331485_37831485	0.394067	1.04147	FALSE
TNN	FinnGen (R10)	D3_COAGDEF_PURPUR_HAEMORRHAGIC	Coagulation defects, purpura and other haemorrhagic conditions	412181	rs41266080	1	175046835	0.425062	0.0553402	0.0204437	1.57979e-14	T	C	1_174796835_175296835	0.0204437	1.52969	TRUE	Auditory neuropathy
TTN	FinnGen (R10)	I9_CARDMYOOTH	Cardiomyopathy, other and unspecified	314747	rs574660186	2	179444429	3.67378	0.477983	0.000120159	1.5181e-14	A	G	2_179194429_179694429	0.000120159	39.4006	TRUE	Arrhythmogenic right ventricular cardiomyopathy
TMEM119	FinnGen-UKB-EST (Meta-Analysis)	H7_GLAUCOMA	Glaucoma	605381	rs144109867	12	108985649	0.258	0.0336	0.0155909	1.46e-14	A	G	12_108514144_109311265	0.0155909	1.29434	FALSE
APOE	FinnGen (R10)	Z21_PROBL_RELATED_MEDICAL_FACILITI_OTH_HEALTH_CARE	Problems related to medical facilities and other health care	337895	rs429358	19	45411941	0.304629	0.0395902	0.18153	1.42004e-14	C	T	19_45146665_45667638	0.18153	1.35612	TRUE	Alzheimer disease, early-onset
ALDH16A1	FinnGen (R10)	M13_ARTHROPATHIES	Arthropathies	412181	rs150414818	19	49969006	0.19515	0.0253535	0.00928751	1.39123e-14	G	C	19_49357474_50219006	0.00928751	1.21549	FALSE
TUBA1C	FinnGen (R10)	H8_VESTIBNEUR	Vestibular neuronitis	394836	rs200317762	12	49666652	1.39901	0.181714	0.00235729	1.37151e-14	T	C	12_49416652_50208332	0.00235729	4.05119	FALSE
MAPK6	FinnGen-UKB-EST (Meta-Analysis)	M13_ARTHROSIS_KNEE	Gonarthrosis	843491	rs35697691	15	52353498	0.0908	0.0118	0.0648362	1.27e-14	G	C	15_51862466_52603498	0.0648362	1.09505	FALSE
RREB1	UKB EUR (Phecode)	phecode_250-both_sexes	Diabetes mellitus	420529	rs9379084	6	7231843	-0.1264	0.01635	0.115363	1.064e-14	A	G	6_6981843_7545441	0.884637	1.13474	FALSE
ALOX15	UKB EUR (ICD10)	icd10_J33-both_sexes	J33 Nasal polyp	420531	rs34210653	17	4535314	-0.7115	0.09189	0.0211586	9.735e-15	A	G	17_4258564_4785314	0.978841	2.03704	FALSE
MAPK6	FinnGen-UKB-EST (Meta-Analysis)	M13_ARTHROSIS	Arthrosis	854430	rs35697691	15	52353498	0.0629	0.00812	0.0619746	9.33e-15	G	C	15_51272210_52603498	0.0619746	1.06492	FALSE
PLAUR	FinnGen-UKB-EST (Meta-Analysis)	I9_MI_STRICT	Myocardial infarction, strict	965269	rs4760	19	44153100	0.0842	0.0109	0.167271	9.15e-15	G	A	19_43866956_44403100	0.167271	1.08785	FALSE
RNF43	FinnGen (R10)	D3_ANAEMIA_IRONDEF_BLOODLOSS	Iron deficiency anaemia secondary to blood loss (chronic)	399027	rs199598395	17	56436130	0.564524	0.0728341	0.013052	9.13061e-15	T	C	17_55692972_57539661	0.013052	1.75861	TRUE	Colorectal cancer
IL23R	FinnGen (R10)	MUCOPROCT	Mucosal proctocolitis	397504	rs11209026	1	67705958	-0.438823	0.0565774	0.0461503	8.75588e-15	A	G	1_67129959_67955958	0.95385	1.55088	TRUE	Mendelian susceptibility to mycobacterial disease
APOE	FinnGen (R10)	RX_CODEINE_TRAMADOL	Codeine or tramadol medication	412181	rs429358	19	45411941	-0.0618549	0.00797362	0.181314	8.66563e-15	C	T	19_45137596_45668790	0.818686	1.06381	TRUE	Alzheimer disease, early-onset
F5	FinnGen (R10)	E4_PCOS_CONCORTIUM	Polycystic ovarian syndrome, concortium definition	230310	rs6025	1	169519049	-0.244566	0.0314711	0.0201259	7.77857e-15	T	C	1_168259761_169769049	0.979874	1.27707	TRUE	Activated Protein C resistance
NPHS1	FinnGen (R10)	K11_HYPOPLASIA_ENAMEL_INCLAVO	Hypoplasia of dental enamel , including avohilmo	412181	rs386833873	19	36342510	1.25859	0.161883	0.00894556	7.56484e-15	C	CAG	19_35593704_36686782	0.00894556	3.52045	TRUE	Chronic kidney disease
SLC45A2	UKB EUR (ICD10)	icd10_C44-both_sexes	C44 Other malignant neoplasms of skin	420531	rs16891982	5	33951693	0.3336	0.04288	0.97685	7.284e-15	G	C	5_33701693_34201693	0.97685	1.39598	TRUE	Albinism
MYH7	FinnGen (R10)	I9_CARDMYO	Cardiomyopathy	318492	rs587782962	14	23891476	2.23112	0.286328	0.000286374	6.58567e-15	T	C	14_23641476_24141476	0.000286374	9.31029	TRUE	Atrial fibrillation
SVEP1	FinnGen-UKB-EST (Meta-Analysis)	H7_GLAUCOMA_POAG	Primary open-angle glaucoma, strict	1004983	rs61751937	9	113312231	0.227	0.0291	0.0335208	6.13e-15	C	G	9_112867548_113772876	0.0335208	1.25483	TRUE	Glaucoma, modifier of
RIPOR3	FinnGen-UKB-EST (Meta-Analysis)	H7_GLAUCOMA	Glaucoma	605381	rs562026679	20	49211125	0.265	0.0339	0.0146908	5.41e-15	C	CTG	20_48592621_49768144	0.0146908	1.30343	FALSE
CDKN1A	FinnGen-UKB-EST (Meta-Analysis)	I9_CORATHER	Coronary atherosclerosis	993106	rs2395655	6	36645696	-0.0449	0.00574	0.377297	5.09e-15	G	A	6_35953710_36895696	0.622703	1.04592	TRUE	Multiple endocrine neoplasia 1
FCGR2A	FinnGen (R10)	K11_ENERCOLNONINF	Noninfective enteritis and colitis	412181	rs1801274	1	161479745	-0.082148	0.0104797	0.503352	4.54988e-15	G	A	1_161207637_161746530	0.496648	1.08562	FALSE
CNGB3	FinnGen (R10)	H7_COULOURVISDEF	Colour vision deficiencies	393342	rs397515360	8	87656008	2.90234	0.369851	0.00270979	4.25011e-15	A	AG	8_85842051_87906008	0.00270979	18.2167	TRUE	Achromatopsia
TYK2	FinnGen-UKB-EST (Meta-Analysis)	M13_PSORIARTH	Psoriatic arthropathies	750749	rs34536443	19	10463118	-0.459	0.0584	0.0394481	4e-15	C	G	19_10177721_10836018	0.960552	1.58249	TRUE	Acute lymphoblastic leukaemia, primary
F7	FinnGen (R10)	D3_HEREDOTHCLOFACTORS	Hereditary deficiency of other clotting factors	406004	rs761212787	13	113760124	3.23624	0.411887	0.00106078	3.93097e-15	C	A	13_113246316_114330357	0.00106078	25.4379	TRUE	Factor VII deficiency
F5	FinnGen (R10)	N14_ENDOMETRIOSIS_OVARY	Endometriosis of ovary	118027	rs6025	1	169519049	-0.587862	0.0748103	0.02098	3.90211e-15	T	C	1_168639373_169769049	0.97902	1.80014	TRUE	Activated Protein C resistance
SLC45A2	UKB EUR (Phecode)	phecode_172.2-both_sexes	Other non-epithelial cancer of skin	417144	rs16891982	5	33951693	0.3363	0.04272	0.976756	3.461e-15	G	C	5_33701693_34201693	0.976756	1.39976	TRUE	Albinism
NPHS1	FinnGen (R10)	K11_MIH	Molar incisor enamel hypoplasia	412181	rs386833873	19	36342510	1.23609	0.156912	0.00894556	3.33734e-15	C	CAG	19_35593704_36686782	0.00894556	3.44213	TRUE	Chronic kidney disease
HAS1	UKB EUR (Phecode)	phecode_727.4-both_sexes	Ganglion and cyst of synovium, tendon, and bursa	390602	rs7248778	19	52223121	0.2094	0.02649	0.719795	2.699e-15	G	A	19_51973121_52496321	0.719795	1.23294	FALSE
CASP7	FinnGen (R10)	H7_CATARACTSENILE	Senile cataract	406781	rs141266925	10	115485285	0.240995	0.030481	0.014833	2.64972e-15	C	T	10_114839091_115830614	0.014833	1.27251	FALSE
TTN	FinnGen (R10)	I9_CARDMYO	Cardiomyopathy	318492	rs574660186	2	179444429	3.15005	0.398132	0.000125493	2.53105e-15	A	G	2_179194429_179694429	0.000125493	23.3372	TRUE	Arrhythmogenic right ventricular cardiomyopathy
ALOX15	UKB EUR (Phecode)	phecode_471-both_sexes	Nasal polyps	402423	rs34210653	17	4535314	-0.7173	0.09041	0.021178	2.117e-15	A	G	17_4258564_4875669	0.978822	2.04889	FALSE
F5	UKB EUR (ICD10)	icd10_D17-both_sexes	D17 Benign lipomatous neoplasm	420531	rs6025	1	169519049	-0.4742	0.05971	0.977025	1.996e-15	C	T	1_169074793_169769049	0.0229754	1.60673	TRUE	Activated Protein C resistance
BRCA2	FinnGen (R10)	C3_CANCER_EXALLC	Malignant neoplasm (controls excluding all cancers)	401724	rs80358972	13	32930609	1.50332	0.188954	0.000221321	1.77705e-15	T	C	13_32319935_33906923	0.000221321	4.49659	TRUE	Acinar cell carcinoma of the pancreas
F5	UKB EUR (Phecode)	phecode_214-both_sexes	Lipoma	419322	rs6025	1	169519049	-0.471	0.05908	0.977024	1.544e-15	C	T	1_169074793_169769049	0.0229761	1.60159	TRUE	Activated Protein C resistance
ANGPTL4	FinnGen-UKB-EST (Meta-Analysis)	I9_CORATHER	Coronary atherosclerosis	993106	rs116843064	19	8429323	-0.146	0.0183	0.0233593	1.48e-15	A	G	19_8179323_8846372	0.976641	1.1572	TRUE	Lower plasma triglyceride level
SCN5A	FinnGen (R10)	I9_AF	Atrial fibrillation and flutter	261395	rs45620037	3	38655278	-0.595513	0.0745414	0.00480856	1.36019e-15	A	G	3_37651934_38905278	0.995191	1.81396	TRUE	Arrhythmia
MEPE	FinnGen (R10)	H8_OTOSCLE	Otosclerosis	394625	rs753138805	4	88766218	1.28275	0.160291	0.00323251	1.21787e-15	G	GGAAA	4_88180940_89016218	0.00323251	3.60654	TRUE	Facial paresis
PAM	UKB EUR (Phecode)	phecode_250-both_sexes	Diabetes mellitus	420529	rs78408340	5	102338739	0.4255	0.05316	0.00965589	1.206e-15	G	C	5_101822479_102908770	0.00965589	1.53036	TRUE	Cushing disease, paediatric
SH2B3	FinnGen-UKB-EST (Meta-Analysis)	T1D	Type1 diabetes, definitions combined	912829	rs3184504	12	111884608	-0.133	0.0166	0.553212	1.19e-15	C	T	12_111634608_113090766	0.446788	1.14225	TRUE	Erythrocytosis
LRBA	UKB EUR (Phecode)	phecode_574.12-both_sexes	Cholelithiasis with other cholecystitis	406105	rs2290846	4	151199080	0.1588	0.01982	0.288824	1.138e-15	A	G	4_150949080_151538860	0.288824	1.1721	TRUE	Antibody deficiency, primary
TYK2	FinnGen (R10)	RHEUMA_SEROPOS_WIDE	Seropositive rheumatoid arthritis, wide	412176	rs34536443	19	10463118	-0.377333	0.047082	0.0302268	1.10688e-15	C	G	19_10177721_10926487	0.969773	1.45839	TRUE	Acute lymphoblastic leukaemia, primary
PLAUR	FinnGen-UKB-EST (Meta-Analysis)	I9_CHD	Major coronary heart disease event	975144	rs4760	19	44153100	0.0616	0.00768	0.168445	1.1e-15	G	A	19_43866956_44403100	0.168445	1.06354	FALSE
FLG	FinnGen (R10)	CHILDHOOD_ALLERGY	Childhood allergy (age < 16)	412181	rs558269137	1	152285076	0.600445	0.0744788	0.0140288	7.50931e-16	C	CACTG	1_151515695_152698098	0.0140288	1.82293	TRUE	Atopic asthma
MCM8	FinnGen-UKB-EST (Meta-Analysis)	CD2_BENIGN_LEIOMYOMA_UTERI	Leiomyoma of uterus	571310	rs16991615	20	5948227	0.13	0.0161	0.0433881	7.48e-16	A	G	20_5698227_6198227	0.0433881	1.13883	TRUE	Lynch-like syndrome
APOE	FinnGen (R10)	WET_AMD	Wet age-related macular degeneration	279159	rs429358	19	45411941	-0.23392	0.0290041	0.180311	7.31981e-16	C	T	19_45146665_45672160	0.819689	1.26354	TRUE	Alzheimer disease, early-onset
RPL3L	FinnGen (R10)	I9_AF	Atrial fibrillation and flutter	261395	rs147972626	16	1997064	0.320386	0.0396846	0.0132541	6.84069e-16	A	G	16_1448273_2663219	0.0132541	1.37766	TRUE	Cardiomyopathy, dilated
GCKR	UKB EUR (Phecode)	phecode_272-both_sexes	Disorders of lipoid metabolism	420531	rs1260326	2	27730940	-0.06303	0.007802	0.607052	6.541e-16	C	T	2_27348097_28671473	0.392948	1.06506	TRUE	Chylomicronaemia syndrome
TYK2	FinnGen (R10)	RHEUMA_SEROPOS_OTH	Other/unspecified seropositiverheumatoid arthritis	412063	rs34536443	19	10463118	-0.383574	0.0474128	0.0302266	5.96074e-16	C	G	19_10177721_10926487	0.969773	1.46752	TRUE	Acute lymphoblastic leukaemia, primary
GCKR	UKB EUR (Phecode)	phecode_272.11-both_sexes	Hypercholesterolemia	417248	rs1260326	2	27730940	-0.0652	0.008054	0.60709	5.699e-16	C	T	2_27348097_28671473	0.39291	1.06737	TRUE	Chylomicronaemia syndrome
GCKR	UKB EUR (Phecode)	phecode_272.1-both_sexes	Hyperlipidemia	420403	rs1260326	2	27730940	-0.0636	0.007845	0.607055	5.198e-16	C	T	2_27348097_28671473	0.392945	1.06567	TRUE	Chylomicronaemia syndrome
STAB2	FinnGen (R10)	I9_PHLETHROMBDVTLOW	DVT of lower extremities	363612	rs142351376	12	104136288	0.507159	0.0625548	0.0153371	5.17011e-16	T	C	12_103886288_105045367	0.0153371	1.66057	FALSE
SLC26A2	FinnGen (R10)	Q17_OSTEOCHONDROD_W_DEFECTS_GROWTH_TUBULAR_BONES_SPINE	Osteochondrodysplasia with defects of growth of tubular bones and spine	409367	rs386833492	5	149340544	2.64558	0.325933	0.00663765	4.78079e-16	C	T	5_148207800_149822108	0.00663765	14.0916	TRUE	Achondrogenesis 1B
GCKR	UKB EUR (ICD10)	icd10_E78-both_sexes	E78 Disorders of lipoprotein metabolism and other lipidaemias	420531	rs1260326	2	27730940	-0.06338	0.007799	0.60704	4.391e-16	C	T	2_27348097_28671473	0.39296	1.06543	TRUE	Chylomicronaemia syndrome
GCKR	FinnGen (R10)	E4_LIPOPROT	Disorders of lipoprotein metabolism and other lipidaemias	395429	rs1260326	2	27730940	-0.0643626	0.00790513	0.650071	3.89224e-16	C	T	2_27083445_28253174	0.349929	1.06648	TRUE	Chylomicronaemia syndrome
PTPN22	UKB EUR (Phecode)	phecode_714.1-both_sexes	Rheumatoid arthritis	376792	rs2476601	1	114377568	-0.2665	0.03271	0.897743	3.733e-16	G	A	1_114127568_114676001	0.102257	1.30539	TRUE	Arthritis, juvenile
PAM	UKB EUR (Phecode)	phecode_250.2-both_sexes	Type 2 diabetes	418949	rs78408340	5	102338739	0.4494	0.05509	0.00965315	3.411e-16	G	C	5_101822479_102908770	0.00965315	1.56737	TRUE	Cushing disease, paediatric
MMP2	FinnGen (R10)	M13_ADHCAPSULITIS	Adhesive capsulitis of shoulder	305614	rs200772153	16	55525720	1.33133	0.162973	0.00136395	3.10814e-16	A	C	16_54854899_55775720	0.00136395	3.78608	TRUE	Multicentric osteolysis, nodulosis & arthropathy
PAM	UKB EUR (ICD10)	icd10_E11-both_sexes	E11 Non-insulin-dependent diabetes mellitus	420531	rs78408340	5	102338739	0.4516	0.05521	0.00965558	2.828e-16	G	C	5_101587362_102908770	0.00965558	1.57082	TRUE	Cushing disease, paediatric
AHSG	FinnGen-UKB-EST (Meta-Analysis)	H8_OTOSCLE	Otosclerosis	988091	rs4917	3	186337713	-0.183	0.0224	0.631174	2.39e-16	C	T	3_186078951_186587713	0.368826	1.20081	TRUE	Alopecia with mental retardation
PLCE1	FinnGen (R10)	I9_HYPTENS	Hypertension	412113	rs2274224	10	96039597	-0.0481519	0.00585595	0.344404	1.9893e-16	C	G	10_95621655_96367560	0.655596	1.04933	TRUE	Diffuse mesangial sclerosis
KLK3	FinnGen (R10)	N14_PROSTHYPERPLA	Hyperplasia of prostate	163095	rs17632542	19	51361757	-0.161843	0.0196714	0.0686419	1.91426e-16	C	T	19_51111757_51611757	0.931358	1.17568	TRUE	Low PSA concentration
GCKR	FinnGen (R10)	K11_CHOLELITH	Cholelithiasis	401832	rs1260326	2	27730940	0.0670143	0.00810675	0.6503	1.37975e-16	C	T	2_27348097_28363911	0.6503	1.06931	TRUE	Chylomicronaemia syndrome
PTPN22	FinnGen (R10)	H7_RETINALDISOTH	Other retinal disorders	402260	rs2476601	1	114377568	-0.107515	0.0129748	0.851896	1.16681e-16	G	A	1_114127568_114749517	0.148104	1.11351	TRUE	Arthritis, juvenile
CHEK2	FinnGen (R10)	L12_ACTINKERA	Actinic keratosis	410699	rs17879961	22	29121087	-0.359511	0.0431883	0.0305063	8.48594e-17	G	A	22_28871087_29902407	0.969494	1.43263	TRUE	Appendix cancer
GCKR	FinnGen (R10)	M13_GOUT	Gout	272412	rs1260326	2	27730940	-0.131643	0.0157887	0.650536	7.56833e-17	C	T	2_27306721_28253174	0.349464	1.1407	TRUE	Chylomicronaemia syndrome
ADH1B	UKB EUR (Phecode)	phecode_317-both_sexes	Alcohol-related disorders	408116	rs1229984	4	100239319	0.3474	0.0416	0.977315	6.791e-17	C	T	4_99317918_100489319	0.977315	1.41538	FALSE
NOD2	UKB EUR (Phecode)	phecode_555.1-both_sexes	Regional enteritis	332278	rs2066847	16	50763779	1.128	0.1348	0.019521	5.701e-17	GC	G	16_50269742_51013779	0.019521	3.08947	TRUE	Aggressive periodontitis
MC1R	UKB EUR (Phecode)	phecode_702.1-both_sexes	Actinic keratosis	417014	rs1805007	16	89986117	0.3432	0.04099	0.104465	5.615e-17	T	C	16_89145438_90236117	0.104465	1.40945	TRUE	Basal cell carcinoma
TUBB3	UKB EUR (Phecode)	phecode_702.1-both_sexes	Actinic keratosis	417014	rs1805007	16	89986117	0.3432	0.04099	0.104465	5.615e-17	T	C	16_89145438_90236117	0.104465	1.40945	TRUE	Cerebellar dysplasia
F10	FinnGen-UKB-EST (Meta-Analysis)	I9_PULMEMB	Pulmonary embolism	1026242	rs61753266	13	113795286	-0.475	0.0566	0.00998557	4.73e-17	A	G	13_113522239_114327373	0.990014	1.60801	TRUE	Coagulation disorder
TESPA1	FinnGen (R10)	L12_ATOPIC	Atopic dermatitis	382254	rs183884396	12	55356838	0.546993	0.0650919	0.00610987	4.3381e-17	A	G	12_54657339_56984777	0.00610987	1.72805	FALSE
NOD2	UKB EUR (ICD10)	icd10_K50-both_sexes	K50 Crohn's disease [regional enteritis]	420531	rs2066847	16	50763779	1.146	0.1362	0.0193657	4.066e-17	GC	G	16_50269742_51013779	0.0193657	3.14559	TRUE	Aggressive periodontitis
OCA2	FinnGen (R10)	CD2_INSITU_MELANOMA_EXALLC	Melanoma in situ (controls excluding all cancers)	314879	rs74653330	15	28228553	0.751477	0.0891205	0.0433861	3.39391e-17	T	C	15_27763232_29577883	0.0433861	2.12013	TRUE	Albinism
TRAF3IP2	FinnGen (R10)	L12_PSORIASIS	Psoriasis	407876	rs33980500	6	111913262	0.216282	0.0256416	0.0724337	3.31818e-17	T	C	6_111234501_112163262	0.0724337	1.24145	TRUE	Discoid lupus erythematosus and folliculitis decalvans
RFX6	FinnGen (R10)	T2D_WIDE	Type 2 diabetes, wide definition	379631	rs762966411	6	117237380	0.807265	0.0956996	0.00138602	3.30065e-17	T	TAC	6_115899852_118300841	0.00138602	2.24177	TRUE	Diabetes mellitus
PHLDA3	FinnGen (R10)	L12_HYPETROPHICSCAR	Hypertrophic scar	387150	rs35383942	1	201437832	0.411826	0.0486677	0.116579	2.62845e-17	T	C	1_201187832_201708214	0.116579	1.50957	FALSE
HRCT1	FinnGen-UKB-EST (Meta-Analysis)	I9_HYPTENSESS	Hypertension, essential	1000807	rs76452347	9	35906471	-0.0431	0.00508	0.187736	2.44e-17	T	C	9_35645871_36259857	0.812264	1.04404	FALSE
ANAPC4	FinnGen (R10)	BMI_IRN	Body-mass index, inverse-rank normalized	290820	rs34811474	4	25408838	-0.0246958	0.0029127	0.228978	2.27772e-17	A	G	4_25158838_25658838	0.771022	1.025	FALSE
TESPA1	FinnGen-UKB-EST (Meta-Analysis)	L12_ATOPIC	Atopic dermatitis	994892	rs183884396	12	55356838	0.513	0.0604	0.00277764	2.17e-17	A	G	12_54696483_56984777	0.00277764	1.67029	FALSE
RGL3	FinnGen (R10)	FG_OTHHEART	Other heart diseases	295818	rs167479	19	11526765	0.0626434	0.00738122	0.574158	2.12276e-17	G	T	19_11049431_11838745	0.574158	1.06465	FALSE
GCKR	FinnGen (R10)	K11_CHOLECYSTECTOMY	Cholecystectomy	412181	rs1260326	2	27730940	0.0786192	0.00924218	0.650298	1.79143e-17	C	T	2_27348097_28363911	0.650298	1.08179	TRUE	Chylomicronaemia syndrome
CHRNA5	FinnGen (R10)	COPD_INSUFFICIENCY	COPD-related respiratory insufficiency	396681	rs16969968	15	78882925	0.208969	0.0245569	0.328844	1.74542e-17	A	G	15_78462115_79317951	0.328844	1.23241	FALSE
CASP7	FinnGen-UKB-EST (Meta-Analysis)	H7_CATARACTSENILE	Senile cataract	1010906	rs141266925	10	115485285	0.24	0.0281	0.00854213	1.57e-17	C	T	10_114839091_115735285	0.00854213	1.27125	FALSE
NPHS1	FinnGen (R10)	K11_MIH_CARIES	Molar incisor enamel hypoplasia, with caries	402675	rs386833873	19	36342510	1.78028	0.208628	0.00896466	1.42233e-17	C	CAG	19_35109495_37751162	0.00896466	5.93152	TRUE	Chronic kidney disease
RGL3	FinnGen (R10)	I9_AF	Atrial fibrillation and flutter	261395	rs167479	19	11526765	0.0820876	0.00960641	0.573629	1.2844e-17	G	T	19_11258177_11838745	0.573629	1.08555	FALSE
NPHS1	FinnGen-UKB-EST (Meta-Analysis)	N14_GLOMER_NEPHRITIS	Glomerulonephritis	412181	rs386833873	19	36342510	0.853	0.0999	0.00894556	1.28e-17	C	CAG	19_35590042_36686782	0.00894556	2.34668	TRUE	Chronic kidney disease
NPHS1	FinnGen (R10)	N14_GLOMER_NEPHRITIS	Glomerulonephritis	412181	rs386833873	19	36342510	0.853389	0.0998607	0.00894556	1.27644e-17	C	CAG	19_35099933_37209149	0.00894556	2.34759	TRUE	Chronic kidney disease
RGL3	FinnGen (R10)	O15_HYPTENSPREG	Pregnancy hypertension	230310	rs167479	19	11526765	0.100431	0.0117332	0.575434	1.13318e-17	G	T	19_11276765_11776765	0.575434	1.10565	FALSE
ADH1B	FinnGen (R10)	AUD	Alcohol use disorder, ICD-based	412181	rs1229984	4	100239319	0.929819	0.108619	0.994992	1.1246e-17	C	T	4_99748387_100489319	0.994992	2.53405	FALSE
PTPN22	FinnGen (R10)	E4_GRAVES_STRICT	Graves disease, strict definition	412181	rs2476601	1	114377568	-0.282877	0.0330234	0.851886	1.07177e-17	G	A	1_114127568_114676001	0.148114	1.32694	TRUE	Arthritis, juvenile
CASP7	FinnGen (R10)	H7_CATARACTOTHER	Other cataract	360947	rs141266925	10	115485285	0.370223	0.0431479	0.0148705	9.46019e-18	C	T	10_114768941_115735285	0.0148705	1.44806	FALSE
TG	FinnGen (R10)	E4_THYROID	Disorders of the thyroid gland	412181	rs771807370	8	133899580	0.73817	0.085902	0.00142265	8.46058e-18	T	C	8_133559975_134359129	0.00142265	2.0921	TRUE	Autoimmune thyroid disease
SERPINA1	FinnGen (R10)	E4_METABONAS	Metabolic disorder, other/unspecified	352311	rs28929474	14	94844947	2.03071	0.236068	0.0196329	7.81988e-18	T	C	14_94422731_95338943	0.0196329	7.61949	TRUE	Alpha-1-antitrypsin deficiency
GJD3	FinnGen (R10)	I9_DISVEINLYMPH	Diseases of veins, lymphatic vessels and lymph nodes, not elsewhere classified	412181	rs201955556	17	38519893	-0.271808	0.0313624	0.013264	4.44939e-18	T	G	17_37068914_42302951	0.986736	1.31234	FALSE
RFX6	FinnGen-UKB-EST (Meta-Analysis)	T2D	Type 2 diabetes, definitions combined	400197	rs762966411	6	117237380	0.7	0.0807	0.00142159	4.06e-18	T	TAC	6_116550683_118276739	0.00142159	2.01375	TRUE	Diabetes mellitus
RFX6	FinnGen (R10)	T2D	Type 2 diabetes, definitions combined	400197	rs762966411	6	117237380	0.699925	0.0806632	0.00142159	4.05882e-18	T	TAC	6_116550683_118588989	0.00142159	2.0136	TRUE	Diabetes mellitus
APOE	UKB EUR (Phecode)	phecode_292-both_sexes	Neurological disorders	417361	rs429358	19	45411941	0.218	0.02509	0.155316	3.685e-18	C	T	19_45136467_45674351	0.155316	1.24359	TRUE	Alzheimer disease, early-onset
TG	FinnGen (R10)	E4_HYTHY_AI_STRICT	Hypothyroidism, strict autoimmune	344168	rs771807370	8	133899580	0.837615	0.0962354	0.00144921	3.20922e-18	T	C	8_133509051_134359129	0.00144921	2.31085	TRUE	Autoimmune thyroid disease
OR2B2	FinnGen (R10)	L12_BULLOUS	Bullous disorders	412181	rs61742093	6	27879982	0.581256	0.0667803	0.0507676	3.20406e-18	G	A	6_24969582_28424757	0.0507676	1.78828	FALSE
SH2B3	FinnGen-UKB-EST (Meta-Analysis)	RHEUMA_SEROPOS_OTH	Other/unspecified seropositiverheumatoid arthritis	984647	rs3184504	12	111884608	-0.112	0.0128	0.556536	3.06e-18	C	T	12_111634608_113456306	0.443464	1.11851	TRUE	Erythrocytosis
ADCY7	FinnGen (R10)	AUTOIMMUNE	Autoimmune diseases	412181	rs78534766	16	50335074	0.234605	0.0269177	0.00901175	2.89135e-18	A	C	16_49763790_50913477	0.00901175	1.26441	FALSE
F5	UKB EUR (ICD10)	icd10_Z86-both_sexes	Z86 Personal history of certain other diseases	420531	rs6025	1	169519049	-0.1891	0.02167	0.977047	2.624e-18	C	T	1_168966412_169769049	0.022953	1.20816	TRUE	Activated Protein C resistance
RPA1	FinnGen (R10)	C3_CANCER_EXALLC	Malignant neoplasm (controls excluding all cancers)	401724	rs202068855	17	1783909	0.24781	0.0283716	0.0105676	2.4485e-18	T	C	17_1419764_2801352	0.0105676	1.28122	TRUE	Non-small cell lung cancer
RPA1	FinnGen-UKB-EST (Meta-Analysis)	C3_CANCER_EXALLC	Malignant neoplasm (controls excluding all cancers)	593375	rs202068855	17	1783909	0.245	0.028	0.0078339	2.02e-18	T	C	17_1455080_2801352	0.0078339	1.27762	TRUE	Non-small cell lung cancer
KCNQ1	FinnGen (R10)	I9_CONDUCTIO	Conduction disorders	323098	rs120074190	11	2799239	1.96463	0.224228	0.000554533	1.92265e-18	A	G	11_2549239_3049239	0.000554533	7.13227	TRUE	Arrhythmia
MC1R	UKB EUR (Phecode)	phecode_938-both_sexes	Dermatitis due to solar radiation	415823	rs1805007	16	89986117	0.3668	0.04182	0.104377	1.771e-18	T	C	16_89145438_90236117	0.104377	1.44311	TRUE	Basal cell carcinoma
TUBB3	UKB EUR (Phecode)	phecode_938-both_sexes	Dermatitis due to solar radiation	415823	rs1805007	16	89986117	0.3668	0.04182	0.104377	1.771e-18	T	C	16_89145438_90236117	0.104377	1.44311	TRUE	Cerebellar dysplasia
ADH1B	FinnGen (R10)	AUD_SWEDISH	Alcohol use disorder, Swedish definition	412181	rs1229984	4	100239319	0.768925	0.0875341	0.994992	1.57362e-18	C	T	4_99201881_100489319	0.994992	2.15745	FALSE
FCGR2A	FinnGen (R10)	K11_UC_STRICT2	Ulcerative colitis (strict definition, require KELA, min 2 HDR)	411317	rs1801274	1	161479745	-0.162744	0.0184938	0.503416	1.36867e-18	G	A	1_161160536_161781782	0.496584	1.17674	FALSE
APOE	FinnGen (R10)	I9_CVD_HARD	Hard cardiovascular diseases	412181	rs7412	19	45412079	-0.135185	0.015359	0.0532825	1.34772e-18	T	C	19_44634481_45969493	0.946717	1.14475	TRUE	Alzheimer disease, early-onset
MC1R	UKB EUR (ICD10)	icd10_L57-both_sexes	L57 Skin changes due to chronic exposure to nonionising radiation	420531	rs1805007	16	89986117	0.3772	0.04282	0.104469	1.284e-18	T	C	16_89145438_90236117	0.104469	1.4582	TRUE	Basal cell carcinoma
TUBB3	UKB EUR (ICD10)	icd10_L57-both_sexes	L57 Skin changes due to chronic exposure to nonionising radiation	420531	rs1805007	16	89986117	0.3772	0.04282	0.104469	1.284e-18	T	C	16_89145438_90236117	0.104469	1.4582	TRUE	Cerebellar dysplasia
F5	FinnGen (R10)	M13_LIMBPAIN	Pain in limb	333613	rs6025	1	169519049	0.241543	0.0274243	0.0201631	1.2782e-18	T	C	1_168622180_169769049	0.0201631	1.27321	TRUE	Activated Protein C resistance
MC1R	UKB EUR (Phecode)	phecode_938.2-both_sexes	Chronic dermatitis due to solar radiation	415679	rs1805007	16	89986117	0.3783	0.04284	0.104373	1.052e-18	T	C	16_89145438_90236117	0.104373	1.4598	TRUE	Basal cell carcinoma
TUBB3	UKB EUR (Phecode)	phecode_938.2-both_sexes	Chronic dermatitis due to solar radiation	415679	rs1805007	16	89986117	0.3783	0.04284	0.104373	1.052e-18	T	C	16_89145438_90236117	0.104373	1.4598	TRUE	Cerebellar dysplasia
PHLDA3	FinnGen-UKB-EST (Meta-Analysis)	L12_HYPETROPHICSCAR	Hypertrophic scar	955302	rs35383942	1	201437832	0.369	0.0418	0.083718	1.02e-18	T	C	1_201187832_201708214	0.083718	1.44629	FALSE
APOE	FinnGen (R10)	I9_CABG	Coronary artery bypass grafting	354661	rs7412	19	45412079	-0.303161	0.0342737	0.0537832	9.12851e-19	T	C	19_44982161_45729451	0.946217	1.35413	TRUE	Alzheimer disease, early-onset
APOE	FinnGen (R10)	E4_FH	Familial hypercholesterolemia	357576	rs7412	19	45412079	-0.418401	0.0472586	0.0546073	8.48594e-19	T	C	19_45046364_45675178	0.945393	1.51953	TRUE	Alzheimer disease, early-onset
EYS	FinnGen (R10)	H7_HEREDRETINADYST	Hereditary retinal dystrophy	377059	rs528919874	6	64431271	1.81664	0.205155	0.0071933	8.36951e-19	T	TTCTGCATG	6_63846852_64681271	0.0071933	6.15116	TRUE	Cone dystrophy
APOE	FinnGen (R10)	H7_AMD	Age-related macular degeneration (whether dry or wet)	391060	rs429358	19	45411941	-0.19169	0.0216227	0.181768	7.6366e-19	C	T	19_45075391_45672160	0.818232	1.21129	TRUE	Alzheimer disease, early-onset
APOE	UKB EUR (Phecode)	phecode_411-both_sexes	Ischemic Heart Disease	419724	rs7412	19	45412079	-0.1364	0.01534	0.0807059	6.009e-19	T	C	19_45138130_45992498	0.919294	1.14614	TRUE	Alzheimer disease, early-onset
C3	FinnGen (R10)	WET_AMD	Wet age-related macular degeneration	279159	rs2230199	19	6718387	0.225469	0.0253411	0.182323	5.71742e-19	C	G	19_6448137_6968387	0.182323	1.25291	TRUE	C3 deficiency
APOE	UKB EUR (ICD10)	icd10_R41-both_sexes	R41 Other symptoms and signs involving cognitive functions and awareness	420531	rs429358	19	45411941	0.2704	0.03037	0.15596	5.431e-19	C	T	19_45138500_45674351	0.15596	1.31049	TRUE	Alzheimer disease, early-onset
BRCA2	FinnGen (R10)	C3_BREAST_ERPLUS_EXALLC	Malignant neoplasm of breast, HER-positive (controls excluding all cancers)	193082	rs80358972	13	32930609	2.81031	0.315186	0.000228908	4.81837e-19	T	C	13_32680609_33180609	0.000228908	16.6151	TRUE	Acinar cell carcinoma of the pancreas
ABCA6	FinnGen-UKB-EST (Meta-Analysis)	RX_STATIN	Statin medication	799612	rs77542162	17	67081278	0.174	0.0195	0.010563	4.24e-19	G	A	17_66573805_67499711	0.010563	1.19006	FALSE
APOE	FinnGen (R10)	VD_SC	Vascular dementia (subcortical)	393198	rs429358	19	45411941	0.592964	0.0663049	0.176198	3.78791e-19	C	T	19_45138130_45667638	0.176198	1.80934	TRUE	Alzheimer disease, early-onset
ADH1B	UKB EUR (Phecode)	phecode_316-both_sexes	Substance addiction and disorders	398812	rs1229984	4	100239319	0.5939	0.06621	0.977229	2.952e-19	C	T	4_99317918_100860084	0.977229	1.81104	FALSE
ZNF322	FinnGen (R10)	M13_SJOGREN	Sicca syndrome [Sjögren]	402090	rs71557344	6	26637724	0.505137	0.0562998	0.0468836	2.90469e-19	C	T	6_25163403_26887724	0.0468836	1.65721	FALSE
RFX6	FinnGen (R10)	KELA_DIAB_INSUL_EXMORE	Diabetes, insuline treatment (Kela reimbursement) (more control exclusions)	397468	rs762966411	6	117237380	0.719412	0.080036	0.00142939	2.5038e-19	T	TAC	6_115899852_118784753	0.00142939	2.05323	TRUE	Diabetes mellitus
SERPINA1	UKB EUR (ICD10)	icd10_J43-both_sexes	J43 Emphysema	420531	rs28929474	14	94844947	1.056	0.117	0.0201987	1.91e-19	T	C	14_94594947_95113636	0.0201987	2.87485	TRUE	Alpha-1-antitrypsin deficiency
ABCA6	FinnGen-UKB-EST (Meta-Analysis)	E4_HYPERCHOL	Pure hypercholesterolaemia	964377	rs77542162	17	67081278	0.204	0.0226	0.0135795	1.8e-19	G	A	17_66573805_67499711	0.0135795	1.2263	FALSE
SERPINA1	UKB EUR (Phecode)	phecode_496.1-both_sexes	Emphysema	382081	rs28929474	14	94844947	1.061	0.1174	0.0201706	1.648e-19	T	C	14_94450251_95113636	0.0201706	2.88926	TRUE	Alpha-1-antitrypsin deficiency
NCF2	FinnGen-UKB-EST (Meta-Analysis)	SLE_FG	SLE (Finngen)	863953	rs17849502	1	183532580	0.677	0.0749	0.0442587	1.49e-19	T	G	1_183050050_184032195	0.0442587	1.96796	TRUE	Chronic granulomatous disease
APOE	FinnGen (R10)	VD_MI	Vascular dementia (multiple infarctations)	392988	rs429358	19	45411941	0.67286	0.0743801	0.1762	1.47979e-19	C	T	19_45137596_45668790	0.1762	1.95983	TRUE	Alzheimer disease, early-onset
RPL3L	FinnGen-UKB-EST (Meta-Analysis)	I9_AF	Atrial fibrillation and flutter	821128	rs140185678	16	2003016	0.155	0.0171	0.0440953	1.11e-19	A	G	16_1328999_2878261	0.0440953	1.16766	TRUE	Cardiomyopathy, dilated
HNF4A	UKB EUR (ICD10)	icd10_K80-both_sexes	K80 Cholelithiasis	420531	rs1800961	20	43042364	0.3062	0.03372	0.0313758	1.074e-19	T	C	20_42792364_43416750	0.0313758	1.35825	TRUE	Diabetes
GCKR	FinnGen (R10)	O15_ICP_EXMORE	Intrahepatic Cholestasis of Pregnancy (ICP) (more control exclusions)	146051	rs1260326	2	27730940	0.294558	0.0324302	0.651517	1.05803e-19	C	T	2_27334666_28316122	0.651517	1.34253	TRUE	Chylomicronaemia syndrome
RGL3	FinnGen-UKB-EST (Meta-Analysis)	O15_HYPTENSPREG	Pregnancy hypertension	588263	rs167479	19	11526765	0.0921	0.0101	0.547612	1.04e-19	G	T	19_11276765_11776765	0.547612	1.09647	FALSE
TYK2	FinnGen (R10)	RX_CROHN_2NDLINE	Second line medication for Crohns disease	412181	rs34536443	19	10463118	-0.275154	0.0302781	0.0302264	1.01298e-19	C	G	19_10177721_11384752	0.969774	1.31673	TRUE	Acute lymphoblastic leukaemia, primary
KLK3	FinnGen (R10)	C3_PROSTATE_EXALLC	Malignant neoplasm of prostate (controls excluding all cancers)	146465	rs17632542	19	51361757	-0.250189	0.0273421	0.0682506	5.67675e-20	C	T	19_51038018_51611757	0.931749	1.28427	TRUE	Low PSA concentration
ZAP70	FinnGen (R10)	AUTOIMMUNE	Autoimmune diseases	412181	rs145955907	2	98341616	0.166913	0.0182272	0.0196025	5.31863e-20	T	C	2_98091616_99417208	0.0196025	1.18165	TRUE	Autoimmune manifestations, early onset
SERPINA1	FinnGen (R10)	J10_EMPHYSEMA	Emphysema	340431	rs28929474	14	94844947	0.79701	0.0867691	0.0195674	4.09921e-20	T	C	14_94422731_95113636	0.0195674	2.2189	TRUE	Alpha-1-antitrypsin deficiency
APOE	UKB EUR (ICD10)	icd10_I25-both_sexes	I25 Chronic ischaemic heart disease	420531	rs7412	19	45412079	-0.1538	0.01672	0.080733	3.681e-20	T	C	19_45138130_45697221	0.919267	1.16626	TRUE	Alzheimer disease, early-onset
SCN4A	FinnGen (R10)	G6_MYOTDIS	Mytonic disorders	408650	rs80338958	17	62022974	3.7662	0.409306	0.000600773	3.53183e-20	T	C	17_61575061_62967342	0.000600773	43.2155	TRUE	Abnormality of the nervous system
HNF4A	UKB EUR (Phecode)	phecode_574.1-both_sexes	Cholelithiasis	416820	rs1800961	20	43042364	0.3084	0.03346	0.0313681	3.016e-20	T	C	20_42792364_43416750	0.0313681	1.36125	TRUE	Diabetes
APOE	UKB EUR (Phecode)	phecode_411.8-both_sexes	Other chronic ischemic heart disease, unspecified	413250	rs7412	19	45412079	-0.1548	0.01677	0.0807462	2.673e-20	T	C	19_45138130_45993135	0.919254	1.16742	TRUE	Alzheimer disease, early-onset
ADH1B	UKB EUR (ICD10)	icd10_F10-both_sexes	F10 Mental and behavioural disorders due to use of alcohol	420531	rs1229984	4	100239319	0.6357	0.06883	0.977214	2.551e-20	C	T	4_99317918_100860084	0.977214	1.88834	FALSE
TTN	FinnGen (R10)	G6_MUSCOTHUNS	Other and unspecified primary disorders of muscles	408636	rs751035844	2	179391929	3.85562	0.417395	0.000876944	2.52697e-20	T	G	2_179141929_180460732	0.000876944	47.2579	TRUE	Arrhythmogenic right ventricular cardiomyopathy
SERPINA1	FinnGen (R10)	J10_COPD	COPD	358369	rs28929474	14	94844947	0.331723	0.0357199	0.0197907	1.59001e-20	T	C	14_94422731_95113636	0.0197907	1.39337	TRUE	Alpha-1-antitrypsin deficiency
SLC30A8	FinnGen (R10)	T2D_WIDE	Type 2 diabetes, wide definition	379631	rs13266634	8	118184783	-0.0758116	0.00816263	0.376865	1.57761e-20	T	C	8_117884049_118434783	0.623135	1.07876	FALSE
C3	FinnGen (R10)	H7_MACULADEGEN	Degeneration of macula and posterior pole	393175	rs2230199	19	6718387	0.138296	0.0148898	0.182428	1.57253e-20	C	G	19_6466279_6968387	0.182428	1.14832	TRUE	C3 deficiency
MYH14	FinnGen (R10)	H8_OTHEREAR	Other disorders of ear	412181	rs371254530	19	50779420	1.27537	0.137267	0.000432544	1.52581e-20	A	G	19_49855970_51311457	0.000432544	3.58003	TRUE	Abnormality of the mitochondrion
SLC45A2	UKB EUR (Phecode)	phecode_172-both_sexes	Skin cancer	420382	rs16891982	5	33951693	0.3619	0.03894	0.976832	1.482e-20	G	C	5_33701693_34201693	0.976832	1.43606	TRUE	Albinism
ELN	FinnGen-UKB-EST (Meta-Analysis)	K11_HERNIA	Hernia	1031707	rs17855988	7	73474825	-0.0794	0.00853	0.0774876	1.27e-20	C	G	7_73006900_73724825	0.922512	1.08264	TRUE	7q11.23 duplication syndrome
ELN	FinnGen-UKB-EST (Meta-Analysis)	K11_HERING	Inguinal hernia	959484	rs17855988	7	73474825	-0.12	0.0128	0.0772507	8.86e-21	C	G	7_72600178_73724825	0.922749	1.1275	TRUE	7q11.23 duplication syndrome
HNF4A	UKB EUR (Phecode)	phecode_574-both_sexes	Cholelithiasis and cholecystitis	418639	rs1800961	20	43042364	0.3006	0.03201	0.0313905	6.051e-21	T	C	20_42792364_43416750	0.0313905	1.35067	TRUE	Diabetes
PTPN22	FinnGen (R10)	RHEUMA_SERONEG	Seronegative rheumatoid arthritis	315402	rs2476601	1	114377568	-0.274318	0.0292079	0.853401	5.89115e-21	G	A	1_114127568_114676001	0.146599	1.31563	TRUE	Arthritis, juvenile
F10	FinnGen-UKB-EST (Meta-Analysis)	I9_VTE	Venous thromboembolism	963477	rs61753266	13	113795286	-0.347	0.0369	0.0103354	5.74e-21	A	G	13_113522239_114327373	0.989665	1.41482	TRUE	Coagulation disorder
TYK2	FinnGen-UKB-EST (Meta-Analysis)	RHEUMA_SEROPOS_OTH	Other/unspecified seropositiverheumatoid arthritis	984647	rs34536443	19	10463118	-0.375	0.0399	0.0367899	5.3e-21	C	G	19_10177721_10836018	0.96321	1.45499	TRUE	Acute lymphoblastic leukaemia, primary
PTPN22	FinnGen (R10)	RX_RHEUMA_BIOLOGICAL	Biological medication for rheuma	412181	rs2476601	1	114377568	-0.248148	0.0263038	0.851886	3.94912e-21	G	A	1_114127568_114676001	0.148114	1.28165	TRUE	Arthritis, juvenile
MYOC	UKB EUR (Phecode)	phecode_365-both_sexes	Glaucoma	410734	rs74315329	1	171605478	3.136	0.3323	0.00134672	3.927e-21	A	G	1_171250221_171855478	0.00134672	23.0116	TRUE	Glaucoma
TYK2	FinnGen (R10)	AUTOIMMUNE_NONTHYROID_STRICT	Autoimmune diseases excluding thyroid diseases, strict definition	357295	rs34536443	19	10463118	-0.187472	0.0198609	0.0305568	3.75491e-21	C	G	19_10177721_11112923	0.969443	1.2062	TRUE	Acute lymphoblastic leukaemia, primary
CHEK2	FinnGen (R10)	MYELOPROF_NONCML	Myeloproliferative diseases (CML excluded)	411923	rs17879961	22	29121087	0.683615	0.0723356	0.0304776	3.36822e-21	G	A	22_28871087_30733828	0.0304776	1.98103	TRUE	Appendix cancer
MYOC	UKB EUR (ICD10)	icd10_H40-both_sexes	H40 Glaucoma	420531	rs74315329	1	171605478	3.155	0.3336	0.00134739	3.173e-21	A	G	1_171250221_171855478	0.00134739	23.453	TRUE	Glaucoma
TYK2	FinnGen (R10)	AUTOIMMUNE_NONTHYROID	Autoimmune diseases excluding thyroid diseases	363691	rs34536443	19	10463118	-0.185413	0.0195981	0.030548	3.05774e-21	C	G	19_10177721_11116591	0.969452	1.20372	TRUE	Acute lymphoblastic leukaemia, primary
SERPINA1	UKB EUR (Phecode)	phecode_277-both_sexes	Other disorders of metabolism	419897	rs28929474	14	94844947	1.818	0.1916	0.020196	2.359e-21	T	C	14_94422731_95113636	0.020196	6.15953	TRUE	Alpha-1-antitrypsin deficiency
BRCA2	FinnGen-UKB-EST (Meta-Analysis)	C3_CANCER_EXALLC	Malignant neoplasm (controls excluding all cancers)	1073998	rs11571833	13	32972626	0.208	0.0219	0.00846839	2.33e-21	T	A	13_32319935_34053599	0.00846839	1.23121	TRUE	Acinar cell carcinoma of the pancreas
MFGE8	FinnGen (R10)	I9_ANGINA	Angina pectoris	379954	rs534125149	15	89444933	-0.255249	0.0268843	0.0290513	2.21615e-21	CTGT	C	15_88631371_91693059	0.970949	1.29078	TRUE	Systemic lupus erythematosus
GCKR	FinnGen-UKB-EST (Meta-Analysis)	O15_ICP_EXMORE	Intrahepatic Cholestasis of Pregnancy (ICP) (more control exclusions)	598470	rs1260326	2	27730940	0.259	0.0273	0.620689	2.02e-21	C	T	2_27104419_28316122	0.620689	1.29563	TRUE	Chylomicronaemia syndrome
APOE	FinnGen (R10)	I9_ANGINA	Angina pectoris	379954	rs7412	19	45412079	-0.188605	0.0198185	0.0535699	1.78937e-21	T	C	19_44982161_45672946	0.94643	1.20756	TRUE	Alzheimer disease, early-onset
KCNJ11	FinnGen (R10)	T2D	Type 2 diabetes, definitions combined	400197	rs5215	11	17408630	-0.0625421	0.00655448	0.527076	1.40249e-21	T	C	11_16380779_17658630	0.472924	1.06454	TRUE	Chronic kidney disease
LRRC34	FinnGen-UKB-EST (Meta-Analysis)	CD2_BENIGN_LEIOMYOMA_UTERI	Leiomyoma of uterus	571310	rs10936600	3	169514585	-0.067	0.00702	0.257245	1.29e-21	T	A	3_169264585_169817241	0.742755	1.0693	FALSE
NPHS1	FinnGen (R10)	K11_HYPOPLASIA_ENAMEL	Hypoplasia of dental enamel	411729	rs386833873	19	36342510	1.87006	0.195113	0.00894623	9.29394e-22	C	CAG	19_34900888_36686782	0.00894623	6.48869	TRUE	Chronic kidney disease
PATJ	FinnGen (R10)	BMI_IRN	Body-mass index, inverse-rank normalized	290820	rs12140153	1	62579891	-0.0439365	0.00456718	0.0787535	6.57961e-22	T	G	1_62176924_63711624	0.921246	1.04492	FALSE
IL23R	FinnGen-UKB-EST (Meta-Analysis)	L12_PSORIASIS	Psoriasis	1026368	rs11209026	1	67705958	-0.177	0.0184	0.0560651	4.74e-22	A	G	1_67385490_67955958	0.943935	1.19363	TRUE	Mendelian susceptibility to mycobacterial disease
RGL3	UKB EUR (Phecode)	phecode_401.1-both_sexes	Essential hypertension	419550	rs167479	19	11526765	-0.05831	0.006038	0.47041	4.599e-22	T	G	19_11276765_11776765	0.52959	1.06004	FALSE
RGL3	UKB EUR (Phecode)	phecode_401-both_sexes	Hypertension	419799	rs167479	19	11526765	-0.05849	0.006042	0.470382	3.695e-22	T	G	19_11276765_11776765	0.529618	1.06023	FALSE
SH2B3	UKB EUR (Phecode)	phecode_401.1-both_sexes	Essential hypertension	419550	rs3184504	12	111884608	-0.05831	0.006022	0.517753	3.596e-22	C	T	12_111176615_113426003	0.482247	1.06004	TRUE	Erythrocytosis
CNGB1	FinnGen (R10)	H7_HEREDRETINADYST	Hereditary retinal dystrophy	377059	rs201162411	16	57935275	1.91662	0.197951	0.00629013	3.58509e-22	A	T	16_57298239_59226143	0.00629013	6.79794	TRUE	Night blindness, congenital stationary, Riggs-type
TYK2	FinnGen-UKB-EST (Meta-Analysis)	E4_HYTHY_AI_STRICT	Hypothyroidism, strict autoimmune	932381	rs34536443	19	10463118	-0.149	0.0154	0.0379555	3e-22	C	G	19_9962299_11021941	0.962045	1.16067	TRUE	Acute lymphoblastic leukaemia, primary
SH2B3	UKB EUR (Phecode)	phecode_401-both_sexes	Hypertension	419799	rs3184504	12	111884608	-0.05854	0.006027	0.517747	2.642e-22	C	T	12_111176615_113426003	0.482253	1.06029	TRUE	Erythrocytosis
HNF1A	FinnGen-UKB-EST (Meta-Analysis)	E4_HYPERCHOL	Pure hypercholesterolaemia	964377	rs1169288	12	121416650	0.0549	0.00563	0.348168	1.87e-22	C	A	12_121053820_121945153	0.348168	1.05643	TRUE	Cholestasis, neonatal
APOE	UKB EUR (Phecode)	phecode_411.4-both_sexes	Coronary atherosclerosis	405940	rs7412	19	45412079	-0.1865	0.01904	0.0807938	1.155e-22	T	C	19_45052946_45697221	0.919206	1.20502	TRUE	Alzheimer disease, early-onset
MYH14	FinnGen (R10)	H8_HL_SEN_NAS	Sensorineural hearing loss	397841	rs371254530	19	50779420	1.49551	0.152444	0.000426212	1.01695e-22	A	G	19_49855970_51311457	0.000426212	4.46161	TRUE	Abnormality of the mitochondrion
GCKR	FinnGen (R10)	O15_ICP_WIDE_EXMORE	Intrahepatic Cholestasis of Pregnancy (ICP) , incl. ICD-8 (more control exclusions)	146051	rs1260326	2	27730940	0.288503	0.029209	0.651517	5.22878e-23	C	T	2_27107038_28316122	0.651517	1.33443	TRUE	Chylomicronaemia syndrome
PRKCSH	FinnGen (R10)	K11_LIVER	Diseases of liver	412181	rs757957327	19	11559990	1.76148	0.177956	0.000604536	4.22766e-23	C	CGT	19_10050279_11809990	0.000604536	5.82105	TRUE	Abnormality of connective tissue
SLC30A8	UKB EUR (Phecode)	phecode_250.2-both_sexes	Type 2 diabetes	418949	rs13266634	8	118184783	-0.1116	0.01126	0.310775	3.6e-23	T	C	8_117859932_118434783	0.689225	1.11807	FALSE
SERPINA1	FinnGen (R10)	K11_CHOLECYSTECTOMY	Cholecystectomy	412181	rs28929474	14	94844947	0.288652	0.029088	0.0197869	3.29382e-23	T	C	14_94422731_95113636	0.0197869	1.33463	TRUE	Alpha-1-antitrypsin deficiency
LRBA	UKB EUR (Phecode)	phecode_574-both_sexes	Cholelithiasis and cholecystitis	418639	rs2290846	4	151199080	0.1192	0.01201	0.289395	3.234e-23	A	G	4_150949080_151538860	0.289395	1.1266	TRUE	Antibody deficiency, primary
FLG	FinnGen (R10)	L12_DERMATITISECZEMA	Dermatitis and eczema	412181	rs558269137	1	152285076	0.290824	0.0292978	0.0140288	3.19301e-23	C	CACTG	1_151360326_152698098	0.0140288	1.33753	TRUE	Atopic asthma
APOE	FinnGen (R10)	I9_MI_STRICT	Myocardial infarction, strict	369139	rs7412	19	45412079	-0.232693	0.023376	0.0536119	2.41379e-23	T	C	19_44982161_46253068	0.946388	1.26199	TRUE	Alzheimer disease, early-onset
GCKR	FinnGen-UKB-EST (Meta-Analysis)	GOUT_STRICT	Gout, strict definition	1019410	rs1260326	2	27730940	-0.151	0.0152	0.628004	2.31e-23	C	T	2_27194546_28237221	0.371996	1.163	TRUE	Chylomicronaemia syndrome
GCKR	FinnGen (R10)	O15_ICP_WIDE	Intrahepatic Cholestasis of Pregnancy (ICP) , incl. ICD-8	230310	rs1260326	2	27730940	0.289472	0.0290313	0.651155	2.04174e-23	C	T	2_27107038_28316122	0.651155	1.33572	TRUE	Chylomicronaemia syndrome
SLC30A8	UKB EUR (ICD10)	icd10_E11-both_sexes	E11 Non-insulin-dependent diabetes mellitus	420531	rs13266634	8	118184783	-0.1128	0.01128	0.310675	1.622e-23	T	C	8_117859932_118434783	0.689325	1.11941	FALSE
TYR	FinnGen-UKB-EST (Meta-Analysis)	C3_CANCER_EXALLC	Malignant neoplasm (controls excluding all cancers)	1073998	rs1126809	11	89017961	0.0493	0.00493	0.248829	1.58e-23	A	G	11_88767961_89446153	0.248829	1.05054	TRUE	Albinism
GJD3	FinnGen (R10)	I9_VARICVE	Varicose veins	388830	rs201955556	17	38519893	-0.424455	0.0423512	0.0133203	1.21675e-23	T	G	17_36831021_42056222	0.98668	1.52876	FALSE
SERPINA1	FinnGen-UKB-EST (Meta-Analysis)	J10_COPD	COPD	896425	rs28929474	14	94844947	0.237	0.0236	0.0196228	6.66e-24	T	C	14_94422731_95113636	0.0196228	1.26744	TRUE	Alpha-1-antitrypsin deficiency
PLCD1	FinnGen (R10)	L12_DISORDSKINAPPENDIX	Disorders of skin appendages	412181	rs75495843	3	38051211	0.319793	0.0316489	0.0246758	5.2808e-24	A	G	3_37801211_39244546	0.0246758	1.37684	TRUE	Alzheimer disease
F5	FinnGen (R10)	N14_MENORRHAGIA	Menorrhagia	135041	rs6025	1	169519049	-0.407841	0.0403062	0.0203122	4.57088e-24	T	C	1_168005073_169876302	0.979688	1.50357	TRUE	Activated Protein C resistance
GJD3	FinnGen-UKB-EST (Meta-Analysis)	I9_VARICVE	Varicose veins	574075	rs201955556	17	38519893	-0.412	0.0407	0.00957491	4.04e-24	T	G	17_36831021_40272713	0.990425	1.50983	FALSE
TYR	FinnGen-UKB-EST (Meta-Analysis)	C3_MELANOMA_SKIN_EXALLC	Malignant melanoma of skin (controls excluding all cancers)	918232	rs1126809	11	89017961	0.223	0.0219	0.251002	2.87e-24	A	G	11_88767961_89454911	0.251002	1.24982	TRUE	Albinism
APOE	FinnGen (R10)	I9_REVASC	Coronary revascularization (ANGIO or CABG)	367740	rs7412	19	45412079	-0.248031	0.0243221	0.0535943	2.02908e-24	T	C	19_44982161_45969493	0.946406	1.2815	TRUE	Alzheimer disease, early-onset
BRCA2	FinnGen-UKB-EST (Meta-Analysis)	C3_BREAST_EXALLC	Malignant neoplasm of breast (controls excluding all cancers)	201713	rs80358972	13	32930609	2.67	0.262	0.000254711	1.8e-24	T	C	13_32680609_33180609	0.000254711	14.44	TRUE	Acinar cell carcinoma of the pancreas
BRCA2	FinnGen (R10)	C3_BREAST_EXALLC	Malignant neoplasm of breast (controls excluding all cancers)	201713	rs80358972	13	32930609	2.67315	0.261831	0.000254711	1.79887e-24	T	C	13_32680609_33180609	0.000254711	14.4855	TRUE	Acinar cell carcinoma of the pancreas
MFGE8	FinnGen (R10)	I9_IHD	Ischaemic heart disease, wide definition	412181	rs534125149	15	89444933	-0.213337	0.0207517	0.0288947	8.63376e-25	CTGT	C	15_88653838_91693059	0.971105	1.2378	TRUE	Systemic lupus erythematosus
TYK2	FinnGen (R10)	AUTOIMMUNE	Autoimmune diseases	412181	rs34536443	19	10463118	-0.159891	0.0155131	0.0302264	6.56296e-25	C	G	19_10177721_11402888	0.969774	1.17338	TRUE	Acute lymphoblastic leukaemia, primary
TYK2	FinnGen (R10)	K11_REIMB_202	KELA_REIMBURSEMENT_202	412181	rs34536443	19	10463118	-0.3102	0.0300248	0.0302264	5.07925e-25	C	G	19_10177721_10944568	0.969774	1.3637	TRUE	Acute lymphoblastic leukaemia, primary
MST1	FinnGen (R10)	K11_UC_STRICT2	Ulcerative colitis (strict definition, require KELA, min 2 HDR)	411317	rs3197999	3	49721532	0.193702	0.018728	0.39223	4.50713e-25	A	G	3_48469637_50769392	0.39223	1.21373	TRUE	Inflammatory bowel disease
LRBA	FinnGen (R10)	K11_CHOLECYSTECTOMY	Cholecystectomy	412181	rs2290846	4	151199080	0.106906	0.0103316	0.221748	4.29635e-25	A	G	4_150949080_151538860	0.221748	1.11283	TRUE	Antibody deficiency, primary
HNF4A	FinnGen (R10)	O15_ICP_EXMORE	Intrahepatic Cholestasis of Pregnancy (ICP) (more control exclusions)	146051	rs1800961	20	43042364	0.631439	0.0608588	0.0451088	3.20627e-25	T	C	20_42598689_43663253	0.0451088	1.88031	TRUE	Diabetes
F5	FinnGen (R10)	N14_MESNRUIRREG	Excessive, freguent and irrelgular menstruation	151996	rs6025	1	169519049	-0.328677	0.0316415	0.0199931	2.82553e-25	T	C	1_168005073_171237928	0.980007	1.38913	TRUE	Activated Protein C resistance
TYR	FinnGen (R10)	C3_OTHER_SKIN_EXALLC	Other malignant neoplasms of skin (=non-melanoma skin cancer) (controls excluding all cancers)	333270	rs1126809	11	89017961	0.15041	0.0144641	0.177175	2.51015e-25	A	G	11_88767961_89454911	0.177175	1.16231	TRUE	Albinism
CERKL	FinnGen (R10)	H7_HEREDRETINADYST	Hereditary retinal dystrophy	377059	rs200711686	2	182468670	2.11338	0.203218	0.00549351	2.49058e-25	C	G	2_182036611_182914349	0.00549351	8.27617	TRUE	Cone dystrophy
LRBA	UKB EUR (ICD10)	icd10_K80-both_sexes	K80 Cholelithiasis	420531	rs2290846	4	151199080	0.1327	0.01266	0.289482	1.056e-25	A	G	4_150949080_151538860	0.289482	1.14191	TRUE	Antibody deficiency, primary
MST1	FinnGen-UKB-EST (Meta-Analysis)	K11_UC_STRICT2	Ulcerative colitis (strict definition, require KELA, min 2 HDR)	1029487	rs3197999	3	49721532	0.159	0.0152	0.327211	9.71e-26	A	G	3_48469637_50251393	0.327211	1.17234	TRUE	Inflammatory bowel disease
APOE	FinnGen (R10)	KELA_DIAB_INSUL_EXMORE	Diabetes, insuline treatment (Kela reimbursement) (more control exclusions)	397468	rs429358	19	45411941	-0.091975	0.00875973	0.181485	8.65964e-26	C	T	19_45137596_46577933	0.818515	1.09634	TRUE	Alzheimer disease, early-onset
APOE	UKB EUR (Phecode)	phecode_290.2-both_sexes	Delirium due to conditions classified elsewhere	412195	rs429358	19	45411941	0.6	0.05706	0.155149	7.384e-26	C	T	19_45138500_45674351	0.155149	1.82212	TRUE	Alzheimer disease, early-onset
TYR	FinnGen (R10)	L12_ACTINKERA	Actinic keratosis	410699	rs1126809	11	89017961	0.180826	0.0171711	0.177761	6.22874e-26	A	G	11_88767961_89454911	0.177761	1.19821	TRUE	Albinism
LRBA	UKB EUR (Phecode)	phecode_574.1-both_sexes	Cholelithiasis	416820	rs2290846	4	151199080	0.1324	0.01255	0.289411	5.126e-26	A	G	4_150949080_151538860	0.289411	1.14156	TRUE	Antibody deficiency, primary
HHIPL1	FinnGen-UKB-EST (Meta-Analysis)	I9_CORATHER	Coronary atherosclerosis	579856	rs781635564	14	100125788	0.384	0.0363	0.00713821	4.54e-26	TGC	T	14_99573735_101541573	0.00713821	1.46815	FALSE
MYH7	FinnGen (R10)	I9_HYPERTROCARDMYOP	Hypertrophic cardiomyopathy	412181	rs587782962	14	23891476	3.70552	0.349024	0.000282562	2.48943e-26	T	C	14_23154604_24141476	0.000282562	40.6712	TRUE	Atrial fibrillation
SH2B3	FinnGen (R10)	K11_REIMB_202	KELA_REIMBURSEMENT_202	412181	rs3184504	12	111884608	-0.101932	0.00958361	0.59237	2.02395e-26	C	T	12_111111298_113355030	0.40763	1.10731	TRUE	Erythrocytosis
CHRNA5	FinnGen (R10)	J10_LOWCHRON	Chronic lower respiratory diseases	412181	rs16969968	15	78882925	0.0656502	0.00616537	0.330447	1.77746e-26	A	G	15_78462115_79317951	0.330447	1.06785	FALSE
HOXB13	UKB EUR (Phecode)	phecode_185-males	Cancer of prostate	177453	rs138213197	17	46805705	2.505	0.2349	0.0018536	1.484e-26	T	C	17_46461519_47457665	0.0018536	12.2436	TRUE	Biliary tract cancer
MC1R	UKB EUR (ICD10)	icd10_C43-both_sexes	C43 Malignant melanoma of skin	420531	rs1805007	16	89986117	0.5208	0.0484	0.104497	5.297e-27	T	C	16_88892551_90236117	0.104497	1.68337	TRUE	Basal cell carcinoma
TUBB3	UKB EUR (ICD10)	icd10_C43-both_sexes	C43 Malignant melanoma of skin	420531	rs1805007	16	89986117	0.5208	0.0484	0.104497	5.297e-27	T	C	16_88892551_90236117	0.104497	1.68337	TRUE	Cerebellar dysplasia
APOE	FinnGen (R10)	I9_CHD	Major coronary heart disease event	412181	rs7412	19	45412079	-0.191454	0.0177241	0.0532825	3.3721e-27	T	C	19_44982161_45969493	0.946717	1.21101	TRUE	Alzheimer disease, early-onset
AIRE	FinnGen (R10)	E4_DYSPOLYGL	Polyglandular dysfunction	395360	rs121434254	21	45709656	3.0451	0.280671	0.00426691	2.00817e-27	T	C	21_43726544_46365653	0.00426691	21.0121	TRUE	Acute liver failure
KRT5	FinnGen (R10)	C3_SKIN_EXALLC	Malignant neoplasm of skin (controls excluding all cancers)	336464	rs11170164	12	52913668	0.185028	0.0169949	0.0976963	1.32556e-27	T	C	12_52448931_53535888	0.0976963	1.20325	TRUE	Dowling-Degos disease
TYR	FinnGen (R10)	C3_BASAL_CELL_CARCINOMA_EXALLC	Basal cell carcinoma (controls excluding all cancers)	334699	rs1126809	11	89017961	0.152722	0.0140202	0.177261	1.24423e-27	A	G	11_88767961_89584282	0.177261	1.165	TRUE	Albinism
PTPN22	FinnGen (R10)	THYROTOXICOSIS	Thyrotoxicosis	410103	rs2476601	1	114377568	-0.222433	0.0204181	0.852041	1.23282e-27	G	A	1_114127568_114676001	0.147959	1.24911	TRUE	Arthritis, juvenile
STAB2	FinnGen-UKB-EST (Meta-Analysis)	I9_VTE	Venous thromboembolism	589386	rs142351376	12	104136288	0.397	0.0364	0.0116968	1.03e-27	T	C	12_103886288_105045367	0.0116968	1.48736	FALSE
STAB2	FinnGen (R10)	I9_VTE	Venous thromboembolism	412181	rs142351376	12	104136288	0.408756	0.0373781	0.0155357	7.78037e-28	T	C	12_103886288_105045367	0.0155357	1.50494	FALSE
TYR	FinnGen (R10)	C3_BASAL_CELL_CARCINOMA_INCLAVO_EXALLC	Basal cell carcinoma, including avohilmo (controls excluding all cancers)	334890	rs1126809	11	89017961	0.15151	0.0138465	0.177271	7.25437e-28	A	G	11_88767961_89584282	0.177271	1.16359	TRUE	Albinism
RGL3	FinnGen (R10)	FG_CVD	Cardiovascular diseases (excluding rheumatic etc)	412181	rs167479	19	11526765	0.0598259	0.00546481	0.576051	6.83282e-28	G	T	19_10927408_11838745	0.576051	1.06165	FALSE
MFGE8	FinnGen (R10)	I9_REVASC	Coronary revascularization (ANGIO or CABG)	367740	rs534125149	15	89444933	-0.364333	0.0332189	0.0290669	5.46764e-28	CTGT	C	15_88631371_90231776	0.970933	1.43955	TRUE	Systemic lupus erythematosus
GCKR	FinnGen-UKB-EST (Meta-Analysis)	K11_CHOLELITH	Cholelithiasis	1017647	rs1260326	2	27730940	0.0642	0.00584	0.627026	4.24e-28	C	T	2_27306721_28316122	0.627026	1.06631	TRUE	Chylomicronaemia syndrome
C3	FinnGen (R10)	DRY_AMD	Dry age-related macular degeneration (includes geographic atrophy)	279155	rs2230199	19	6718387	0.24823	0.0225552	0.182359	3.59749e-28	C	G	19_6448204_7286708	0.182359	1.28175	TRUE	C3 deficiency
TYR	UKB EUR (ICD10)	icd10_C44-both_sexes	C44 Other malignant neoplasms of skin	420531	rs1126809	11	89017961	0.1503	0.01359	0.305526	1.946e-28	A	G	11_88767961_89667166	0.305526	1.16218	TRUE	Albinism
GCKR	FinnGen (R10)	RX_STATIN	Statin medication	412181	rs1260326	2	27730940	-0.0630815	0.00569578	0.650298	1.65653e-28	C	T	2_26654865_28753968	0.349702	1.06511	TRUE	Chylomicronaemia syndrome
PPARG	FinnGen (R10)	KELA_DIAB_INSUL_EXMORE	Diabetes, insuline treatment (Kela reimbursement) (more control exclusions)	397468	rs1801282	3	12393125	-0.0989246	0.00893095	0.170256	1.6293e-28	G	C	3_11451946_13001766	0.829744	1.10398	TRUE	Diabetes
NPHS1	FinnGen (R10)	N14_DIALYSIS	Dialysis	397899	rs386833873	19	36342510	1.43069	0.128898	0.0089556	1.26183e-28	C	CAG	19_35109495_36686782	0.0089556	4.18158	TRUE	Chronic kidney disease
MST1	FinnGen-UKB-EST (Meta-Analysis)	K11_IBD_STRICT	Inflammatory bowel disease, strict (require KELA)	945518	rs3197999	3	49721532	0.136	0.0122	0.331285	9.48e-29	A	G	3_46858515_50251393	0.331285	1.14568	TRUE	Inflammatory bowel disease
HOXB13	FinnGen (R10)	C3_CANCER_EXALLC	Malignant neoplasm (controls excluding all cancers)	401724	rs138213197	17	46805705	0.359308	0.0321746	0.00760756	5.88573e-29	T	C	17_45191520_48349757	0.00760756	1.43234	TRUE	Biliary tract cancer
TYR	UKB EUR (Phecode)	phecode_172.2-both_sexes	Other non-epithelial cancer of skin	417144	rs1126809	11	89017961	0.1515	0.01355	0.30535	5.451e-29	A	G	11_88767961_89667166	0.30535	1.16358	TRUE	Albinism
TYK2	FinnGen-UKB-EST (Meta-Analysis)	L12_PSORIASIS	Psoriasis	1026368	rs34536443	19	10463118	-0.262	0.0235	0.0372853	4.64e-29	C	G	19_10031986_11117517	0.962715	1.29953	TRUE	Acute lymphoblastic leukaemia, primary
APOE	FinnGen (R10)	DEATH	Any death	412181	rs429358	19	45411941	0.111606	0.00997065	0.181314	4.39137e-29	C	T	19_45137596_45672160	0.181314	1.11807	TRUE	Alzheimer disease, early-onset
APOE	UKB EUR (ICD10)	icd10_F05-both_sexes	F05 Delirium, not induced by alcohol and other psychoactive substances	420531	rs429358	19	45411941	0.6539	0.05836	0.155962	3.891e-29	C	T	19_45138500_45674351	0.155962	1.92303	TRUE	Alzheimer disease, early-onset
NPHS1	FinnGen (R10)	Z21_KIDNEY_TRANSPLANT_STATUS	Kidney transplant status	408227	rs386833873	19	36342510	1.3405	0.11936	0.00894988	2.87939e-29	C	CAG	19_35109495_36686782	0.00894988	3.82095	TRUE	Chronic kidney disease
HNF4A	FinnGen-UKB-EST (Meta-Analysis)	O15_ICP_EXMORE	Intrahepatic Cholestasis of Pregnancy (ICP) (more control exclusions)	598470	rs1800961	20	43042364	0.634	0.0562	0.0344784	1.74e-29	T	C	20_42567098_43520100	0.0344784	1.88514	TRUE	Diabetes
MST1	FinnGen (R10)	K11_KELAIBD	IBD patients in KELA-register	402057	rs3197999	3	49721532	0.17241	0.015271	0.392407	1.46893e-29	A	G	3_49081060_50137635	0.392407	1.18816	TRUE	Inflammatory bowel disease
APOE	FinnGen-UKB-EST (Meta-Analysis)	I9_MI_STRICT	Myocardial infarction, strict	965269	rs7412	19	45412079	-0.188	0.0167	0.0732977	1.42e-29	T	C	19_44977742_45922478	0.926702	1.20683	TRUE	Alzheimer disease, early-onset
MST1	FinnGen (R10)	K11_IBD_STRICT	Inflammatory bowel disease, strict (require KELA)	412181	rs3197999	3	49721532	0.172566	0.0152617	0.392354	1.20948e-29	A	G	3_49081060_50137635	0.392354	1.18835	TRUE	Inflammatory bowel disease
APOE	UKB EUR (ICD10)	icd10_F01-both_sexes	F01 Vascular dementia	420531	rs429358	19	45411941	1.193	0.1055	0.155961	1.154e-29	C	T	19_45137596_45688554	0.155961	3.29696	TRUE	Alzheimer disease, early-onset
HNF4A	FinnGen (R10)	O15_ICP_WIDE	Intrahepatic Cholestasis of Pregnancy (ICP) , incl. ICD-8	230310	rs1800961	20	43042364	0.615909	0.0542916	0.0450802	7.90133e-30	T	C	20_42675062_43780881	0.0450802	1.85134	TRUE	Diabetes
DBH	FinnGen (R10)	I9_HYPTENSESS	Hypertension, essential	391981	rs77273740	9	136501728	-0.155588	0.0136876	0.0504743	6.09677e-30	T	C	9_136200351_137274438	0.949526	1.16834	TRUE	Dopamine beta hydroxylase deficiency
MFGE8	FinnGen (R10)	I9_CORATHER	Coronary atherosclerosis	394668	rs534125149	15	89444933	-0.270705	0.0237238	0.0288868	3.69743e-30	CTGT	C	15_88653838_91691086	0.971113	1.31089	TRUE	Systemic lupus erythematosus
HNF4A	FinnGen (R10)	O15_ICP_WIDE_EXMORE	Intrahepatic Cholestasis of Pregnancy (ICP) , incl. ICD-8 (more control exclusions)	146051	rs1800961	20	43042364	0.626428	0.0548661	0.0451088	3.42373e-30	T	C	20_42675062_43810359	0.0451088	1.87092	TRUE	Diabetes
APOE	UKB EUR (Phecode)	phecode_290.16-both_sexes	Vascular dementia	411277	rs429358	19	45411941	1.232	0.1067	0.155066	8.071e-31	C	T	19_45137596_45688554	0.155066	3.42808	TRUE	Alzheimer disease, early-onset
APOE	FinnGen (R10)	I9_IHD	Ischaemic heart disease, wide definition	412181	rs7412	19	45412079	-0.178307	0.0153939	0.0532825	5.02574e-31	T	C	19_44788267_46253068	0.946717	1.19519	TRUE	Alzheimer disease, early-onset
APOE	FinnGen (R10)	I9_CORATHER	Coronary atherosclerosis	394668	rs7412	19	45412079	-0.203095	0.0175033	0.0533155	3.96643e-31	T	C	19_44880430_46295934	0.946685	1.22519	TRUE	Alzheimer disease, early-onset
RREB1	FinnGen-UKB-EST (Meta-Analysis)	T2D	Type 2 diabetes, definitions combined	1001190	rs9379084	6	7231843	-0.0945	0.00813	0.111008	3.13e-31	A	G	6_6981843_7551164	0.888992	1.09911	FALSE
MFGE8	FinnGen-UKB-EST (Meta-Analysis)	I9_CORATHER	Coronary atherosclerosis	579856	rs534125149	15	89444933	-0.27	0.0232	0.0215529	2.96e-31	CTGT	C	15_88643026_91691086	0.978447	1.30996	TRUE	Systemic lupus erythematosus
APOE	FinnGen (R10)	MEMLOSS	Memory loss	393373	rs429358	19	45411941	0.399191	0.0343064	0.176375	2.70209e-31	C	T	19_45137459_46073663	0.176375	1.49062	TRUE	Alzheimer disease, early-onset
KRT5	FinnGen (R10)	C3_BASAL_CELL_CARCINOMA_INCLAVO_EXALLC	Basal cell carcinoma, including avohilmo (controls excluding all cancers)	334890	rs11170164	12	52913668	0.203118	0.0174391	0.0977411	2.36919e-31	T	C	12_52448931_53337999	0.0977411	1.22522	TRUE	Dowling-Degos disease
ANO7	FinnGen (R10)	C3_PROSTATE_EXALLC	Malignant neoplasm of prostate (controls excluding all cancers)	146465	rs77482050	2	242139600	-0.37178	0.0319126	0.0551828	2.29615e-31	A	G	2_240897984_242901256	0.944817	1.45031	TRUE	Glaucoma, primary congenital
PTPN22	FinnGen (R10)	KELA_DIAB_INSUL_EXMORE	Diabetes, insuline treatment (Kela reimbursement) (more control exclusions)	397468	rs2476601	1	114377568	-0.107554	0.00917974	0.851935	1.05051e-31	G	A	1_114127568_115084108	0.148065	1.11355	TRUE	Arthritis, juvenile
KRT5	FinnGen (R10)	C3_BASAL_CELL_CARCINOMA_EXALLC	Basal cell carcinoma (controls excluding all cancers)	334699	rs11170164	12	52913668	0.208068	0.0176373	0.0977371	4.0439e-32	T	C	12_52448931_53337999	0.0977371	1.2313	TRUE	Dowling-Degos disease
PRKCSH	FinnGen (R10)	K11_DISLIVOTH	Other diseases of liver	405863	rs757957327	19	11559990	2.41289	0.204154	0.000602797	3.11458e-32	C	CGT	19_11309990_11809990	0.000602797	11.1662	TRUE	Abnormality of connective tissue
OCA2	FinnGen (R10)	C3_SQUOMOUS_CELL_CARCINOMA_SKIN_EXALLC	Squamous cell neoplasms and carcinomas of the skin (controls excluding all cancers)	317724	rs74653330	15	28228553	0.615641	0.0519202	0.0436097	1.96879e-32	T	C	15_27731960_29577883	0.0436097	1.85084	TRUE	Albinism
HNF1A	FinnGen (R10)	RX_STATIN	Statin medication	412181	rs1169288	12	121416650	0.0669417	0.00563014	0.374347	1.33598e-32	C	A	12_120795216_121986773	0.374347	1.06923	TRUE	Cholestasis, neonatal
MC1R	UKB EUR (Phecode)	phecode_172.1-both_sexes	Melanomas of skin, dx or hx	406089	rs1805007	16	89986117	0.507	0.04261	0.103587	1.192e-32	T	C	16_88835743_90236117	0.103587	1.6603	TRUE	Basal cell carcinoma
TUBB3	UKB EUR (Phecode)	phecode_172.1-both_sexes	Melanomas of skin, dx or hx	406089	rs1805007	16	89986117	0.507	0.04261	0.103587	1.192e-32	T	C	16_88835743_90236117	0.103587	1.6603	TRUE	Cerebellar dysplasia
KRT5	FinnGen (R10)	C3_OTHER_SKIN_EXALLC	Other malignant neoplasms of skin (=non-melanoma skin cancer) (controls excluding all cancers)	333270	rs11170164	12	52913668	0.216129	0.0181591	0.0976986	1.15558e-32	T	C	12_52448931_53535888	0.0976986	1.24126	TRUE	Dowling-Degos disease
ANO7	FinnGen-UKB-EST (Meta-Analysis)	C3_PROSTATE_EXALLC	Malignant neoplasm of prostate (controls excluding all cancers)	391895	rs77482050	2	242139600	-0.358	0.03	0.0271532	7.22e-33	A	G	2_240897984_242901256	0.972847	1.43047	TRUE	Glaucoma, primary congenital
TYR	FinnGen (R10)	C3_SKIN_EXALLC	Malignant neoplasm of skin (controls excluding all cancers)	336464	rs1126809	11	89017961	0.160351	0.0134125	0.177507	6.08695e-33	A	G	11_88767961_89644010	0.177507	1.17392	TRUE	Albinism
PTPN22	FinnGen (R10)	D3_ANAEMIA_B12_DEF	Vitamin B12 deficiency anaemia	397378	rs2476601	1	114377568	-0.365492	0.0305056	0.852056	4.4617e-33	G	A	1_114127568_114749517	0.147944	1.44122	TRUE	Arthritis, juvenile
LRBA	FinnGen (R10)	K11_CHOLELITH	Cholelithiasis	401832	rs2290846	4	151199080	0.109256	0.00911195	0.221765	3.99117e-33	A	G	4_150949080_151538860	0.221765	1.11545	TRUE	Antibody deficiency, primary
BRCA2	FinnGen (R10)	Z21_PROCREATIVE_MANAG	Procreative management	338632	rs80358972	13	32930609	2.58763	0.215739	0.000235197	3.80978e-33	T	C	13_32680609_33180609	0.000235197	13.2982	TRUE	Acinar cell carcinoma of the pancreas
GCKR	FinnGen-UKB-EST (Meta-Analysis)	E4_HYPERCHOL	Pure hypercholesterolaemia	964377	rs1260326	2	27730940	-0.0668	0.00552	0.62818	9.32e-34	C	T	2_26939063_28623753	0.37182	1.06908	TRUE	Chylomicronaemia syndrome
F5	FinnGen (R10)	I9_PULMEMB	Pulmonary embolism	411174	rs6025	1	169519049	0.53838	0.0440911	0.0200849	2.72772e-34	T	C	1_168331298_170723729	0.0200849	1.71323	TRUE	Activated Protein C resistance
RGL3	FinnGen (R10)	I9_HYPTENSESS	Hypertension, essential	391981	rs167479	19	11526765	0.073762	0.00597988	0.575353	5.86678e-35	G	T	19_10914067_12242293	0.575353	1.07655	FALSE
TRAF3IP2	FinnGen-UKB-EST (Meta-Analysis)	L12_PSORIASIS	Psoriasis	1026368	rs33980500	6	111913262	0.182	0.0147	0.0739481	3.53e-35	T	C	6_111197269_112463778	0.0739481	1.19961	TRUE	Discoid lupus erythematosus and folliculitis decalvans
SERPINA1	FinnGen (R10)	K11_CHOLELITH	Cholelithiasis	401832	rs28929474	14	94844947	0.318602	0.0257318	0.0197333	3.287e-35	T	C	14_94422731_95486435	0.0197333	1.3752	TRUE	Alpha-1-antitrypsin deficiency
CHRNA5	FinnGen (R10)	COPD_LATER	Later onset COPD	184507	rs16969968	15	78882925	0.182243	0.0146939	0.329644	2.5293e-35	A	G	15_78462115_79302312	0.329644	1.19991	FALSE
C3	FinnGen (R10)	H7_AMD	Age-related macular degeneration (whether dry or wet)	391060	rs2230199	19	6718387	0.238333	0.0192041	0.182261	2.29192e-35	C	G	19_6406039_6968387	0.182261	1.26913	TRUE	C3 deficiency
SERPINA1	UKB EUR (ICD10)	icd10_E88-both_sexes	E88 Other metabolic disorders	420531	rs28929474	14	94844947	3.897	0.3138	0.0202005	2.081e-35	T	C	14_94304409_95113636	0.0202005	49.2545	TRUE	Alpha-1-antitrypsin deficiency
CHEK2	FinnGen-UKB-EST (Meta-Analysis)	CD2_BENIGN_LEIOMYOMA_UTERI	Leiomyoma of uterus	571310	rs17879961	22	29121087	0.223	0.018	0.0217311	1.46e-35	G	A	22_28871087_30393858	0.0217311	1.24982	TRUE	Appendix cancer
HOXB13	FinnGen-UKB-EST (Meta-Analysis)	C3_CANCER_EXALLC	Malignant neoplasm (controls excluding all cancers)	1073998	rs138213197	17	46805705	0.364	0.0292	0.0039994	9.86e-36	T	C	17_46555705_48349757	0.0039994	1.43907	TRUE	Biliary tract cancer
DBH	FinnGen-UKB-EST (Meta-Analysis)	I9_HYPTENSESS	Hypertension, essential	1000807	rs77273740	9	136501728	-0.154	0.0124	0.0259343	9.16e-36	T	C	9_136138148_136978302	0.974066	1.16649	TRUE	Dopamine beta hydroxylase deficiency
TYR	UKB EUR (Phecode)	phecode_172-both_sexes	Skin cancer	420382	rs1126809	11	89017961	0.1534	0.01229	0.305588	9.079e-36	A	G	11_88767961_89667166	0.305588	1.16579	TRUE	Albinism
TTN	FinnGen (R10)	G6_MYONEU	Diseases of the myoneural junction and muscle	412181	rs751035844	2	179391929	2.43442	0.19429	0.000919128	5.12625e-36	T	G	2_179141929_180016255	0.000919128	11.4092	TRUE	Arrhythmogenic right ventricular cardiomyopathy
ZNF322	FinnGen (R10)	AUTOIMMUNE	Autoimmune diseases	412181	rs71557344	6	26637724	0.153288	0.0121611	0.04707	1.98609e-36	C	T	6_23960188_26887724	0.04707	1.16566	FALSE
DBH	FinnGen (R10)	RX_ANTIHYP	Antihypertensive medication - note that there are other indications	412181	rs77273740	9	136501728	-0.153328	0.0120621	0.0501765	5.1027e-37	T	C	9_135998480_137436669	0.949824	1.16571	TRUE	Dopamine beta hydroxylase deficiency
SH2B3	FinnGen (R10)	HYPOTHY_REIMB	Hypothyroidism, drug reimbursement	107865	rs3184504	12	111884608	-0.199248	0.0156627	0.593217	4.51024e-37	C	T	12_111038843_113416569	0.406783	1.22048	TRUE	Erythrocytosis
DBH	FinnGen (R10)	I9_HYPTENS	Hypertension	412113	rs77273740	9	136501728	-0.16518	0.0129316	0.050174	2.30994e-37	T	C	9_136138148_137070216	0.949826	1.17961	TRUE	Dopamine beta hydroxylase deficiency
SH2B3	FinnGen (R10)	AUTOIMMUNE_NONTHYROID_STRICT	Autoimmune diseases excluding thyroid diseases, strict definition	357295	rs3184504	12	111884608	-0.0854149	0.00667563	0.596046	1.74783e-37	C	T	12_111073939_113416520	0.403954	1.08917	TRUE	Erythrocytosis
MYOC	FinnGen (R10)	H7_GLAUCOMA_POAG	Primary open-angle glaucoma, strict	399805	rs74315329	1	171605478	1.31829	0.102819	0.00278636	1.24423e-37	A	G	1_170512680_171855478	0.00278636	3.73703	TRUE	Glaucoma
NPHS1	FinnGen (R10)	N14_NEPHROTICSYND	Nephrotic syndrome	406992	rs386833873	19	36342510	1.70547	0.13291	0.00894327	1.08868e-37	C	CAG	19_34900888_36686782	0.00894327	5.50397	TRUE	Chronic kidney disease
ANGPTL7	FinnGen (R10)	H7_GLAUCOMA	Glaucoma	412181	rs147660927	1	11253817	-0.368262	0.0284618	0.0412526	2.71769e-38	T	C	1_10636363_12005836	0.958747	1.44522	TRUE	Intellectual disability
PTPN22	FinnGen (R10)	E4_THYTOXGOITDIF	Thyrotoxicosis with diffuse goitre	354563	rs2476601	1	114377568	-0.349155	0.0269749	0.85565	2.55035e-38	G	A	1_114127568_114676001	0.14435	1.41787	TRUE	Arthritis, juvenile
SH2B3	FinnGen (R10)	AUTOIMMUNE_NONTHYROID	Autoimmune diseases excluding thyroid diseases	363691	rs3184504	12	111884608	-0.0863466	0.00659172	0.59602	3.32583e-39	C	T	12_111073939_113416520	0.40398	1.09018	TRUE	Erythrocytosis
OCA2	FinnGen-UKB-EST (Meta-Analysis)	C3_MELANOMA_SKIN_EXALLC	Malignant melanoma of skin (controls excluding all cancers)	918232	rs74653330	15	28228553	0.672	0.0508	0.0176841	5.98e-40	T	C	15_27731960_29577883	0.0176841	1.95815	TRUE	Albinism
OCA2	FinnGen (R10)	C3_MELANOMA_SKIN_EXALLC	Malignant melanoma of skin (controls excluding all cancers)	317387	rs74653330	15	28228553	0.678757	0.0510761	0.0436464	2.67609e-40	T	C	15_27731960_29577883	0.0436464	1.97143	TRUE	Albinism
RGL3	FinnGen (R10)	RX_ANTIHYP	Antihypertensive medication - note that there are other indications	412181	rs167479	19	11526765	0.07083	0.00531219	0.576051	1.47843e-40	G	T	19_10970364_12181312	0.576051	1.0734	FALSE
MYOC	FinnGen (R10)	H7_GLAUCOMA	Glaucoma	412181	rs74315329	1	171605478	0.986942	0.0739359	0.00286162	1.2067e-40	A	G	1_170617112_171855478	0.00286162	2.68302	TRUE	Glaucoma
PNPLA3	FinnGen (R10)	I9_VARICVEOES	Oesophageal varices	358213	rs738409	22	44324727	0.590145	0.0441308	0.227213	8.73776e-41	G	C	22_44074727_44644019	0.227213	1.80425	FALSE
TNFRSF13B	FinnGen (R10)	J10_CHRONTONSADEN	Chronic diseases of tonsils and adenoids	356514	rs72553883	17	16843729	0.297438	0.0221014	0.0246875	2.76758e-41	T	G	17_16224160_17436698	0.0246875	1.3464	TRUE	Antibody deficiency
ANGPTL7	FinnGen-UKB-EST (Meta-Analysis)	H7_GLAUCOMA	Glaucoma	605381	rs147660927	1	11253817	-0.366	0.0271	0.031608	2.35e-41	T	C	1_9281440_12005836	0.968392	1.44196	TRUE	Intellectual disability
PTPN22	FinnGen (R10)	RHEUMA_NOS	Other/unspecified rheumatoid arthritis	412081	rs2476601	1	114377568	-0.380304	0.0281863	0.851885	1.73101e-41	G	A	1_114127568_114676001	0.148115	1.46273	TRUE	Arthritis, juvenile
RGL3	FinnGen (R10)	I9_HYPTENS	Hypertension	412113	rs167479	19	11526765	0.0763138	0.00563427	0.576059	8.531e-42	G	T	19_10738559_12242293	0.576059	1.0793	FALSE
PTPN22	FinnGen (R10)	RHEUMA_OTHER_WIDE	Other (seronegative) rheumatoid arthritis, wide	412181	rs2476601	1	114377568	-0.309239	0.0228245	0.851886	8.08165e-42	G	A	1_114127568_115603078	0.148114	1.36239	TRUE	Arthritis, juvenile
APOE	FinnGen (R10)	VD_U	Vascular dementia (undefined)	393719	rs429358	19	45411941	0.70112	0.050752	0.176302	2.08065e-43	C	T	19_44791859_45667638	0.176302	2.01601	TRUE	Alzheimer disease, early-onset
SERPINA1	FinnGen (R10)	O15_ICP_EXMORE	Intrahepatic Cholestasis of Pregnancy (ICP) (more control exclusions)	146051	rs28929474	14	94844947	1.0665	0.0763199	0.0196488	2.24388e-44	T	C	14_94036953_95127868	0.0196488	2.90519	TRUE	Alpha-1-antitrypsin deficiency
HNF1A	FinnGen-UKB-EST (Meta-Analysis)	RX_STATIN	Statin medication	799612	rs1169288	12	121416650	0.0613	0.00434	0.360425	3.83e-45	C	A	12_120470038_121995296	0.360425	1.06322	TRUE	Cholestasis, neonatal
OCA2	FinnGen (R10)	C3_MELANOMA_EXALLC	Malignant melanoma (controls excluding all cancers)	318158	rs74653330	15	28228553	0.641946	0.0450824	0.0437105	5.21915e-46	T	C	15_27763232_29577883	0.0437105	1.90018	TRUE	Albinism
CLCN1	FinnGen (R10)	G6_MYOTDIS	Mytonic disorders	408650	rs55960271	7	143048771	2.19434	0.15399	0.016999	4.49159e-46	T	C	7_142338685_144377980	0.016999	8.97408	TRUE	Congenital myotonia, creatine phosphokinase abnormalities
MC1R	UKB EUR (ICD10)	icd10_C44-both_sexes	C44 Other malignant neoplasms of skin	420531	rs1805007	16	89986117	0.2983	0.02085	0.104427	1.889e-46	T	C	16_88815386_90236117	0.104427	1.34757	TRUE	Basal cell carcinoma
TUBB3	UKB EUR (ICD10)	icd10_C44-both_sexes	C44 Other malignant neoplasms of skin	420531	rs1805007	16	89986117	0.2983	0.02085	0.104427	1.889e-46	T	C	16_88815386_90236117	0.104427	1.34757	TRUE	Cerebellar dysplasia
APOE	FinnGen (R10)	AD_U_EXMORE	Alzheimer’s disease (undefined) (more control exclusions)	184190	rs429358	19	45411941	1.07622	0.0742897	0.177924	1.46859e-47	C	T	19_44867701_46224990	0.177924	2.93357	TRUE	Alzheimer disease, early-onset
F5	FinnGen (R10)	D3_COAGDEF	Chronic Coagulation defects	412181	rs6025	1	169519049	1.55135	0.106782	0.0200868	8.03896e-48	T	C	1_167305156_170180214	0.0200868	4.71783	TRUE	Activated Protein C resistance
MC1R	UKB EUR (Phecode)	phecode_172.2-both_sexes	Other non-epithelial cancer of skin	417144	rs1805007	16	89986117	0.3032	0.02083	0.104153	5.68e-48	T	C	16_88815386_90236117	0.104153	1.35419	TRUE	Basal cell carcinoma
TUBB3	UKB EUR (Phecode)	phecode_172.2-both_sexes	Other non-epithelial cancer of skin	417144	rs1805007	16	89986117	0.3032	0.02083	0.104153	5.68e-48	T	C	16_88815386_90236117	0.104153	1.35419	TRUE	Cerebellar dysplasia
ALDH16A1	FinnGen (R10)	GOUT_IDIO	Idiopathic gout	405046	rs150414818	19	49969006	1.44347	0.0991024	0.00893896	4.6623e-48	G	C	19_49107900_51402739	0.00893896	4.23537	FALSE
SERPINA1	FinnGen (R10)	O15_ICP_WIDE_EXMORE	Intrahepatic Cholestasis of Pregnancy (ICP) , incl. ICD-8 (more control exclusions)	146051	rs28929474	14	94844947	1.02901	0.0697385	0.0196488	2.84315e-49	T	C	14_94422731_95486435	0.0196488	2.79829	TRUE	Alpha-1-antitrypsin deficiency
SERPINA1	FinnGen (R10)	O15_ICP_WIDE	Intrahepatic Cholestasis of Pregnancy (ICP) , incl. ICD-8	230310	rs28929474	14	94844947	1.01874	0.0688637	0.019617	1.61324e-49	T	C	14_94422731_95486435	0.019617	2.7697	TRUE	Alpha-1-antitrypsin deficiency
HNF4A	FinnGen (R10)	K11_CHOLECYSTECTOMY	Cholecystectomy	412181	rs1800961	20	43042364	0.292168	0.0196039	0.0453882	3.1268e-50	T	C	20_42569289_44140218	0.0453882	1.33933	TRUE	Diabetes
SERPINA1	FinnGen-UKB-EST (Meta-Analysis)	O15_ICP_EXMORE	Intrahepatic Cholestasis of Pregnancy (ICP) (more control exclusions)	598470	rs28929474	14	94844947	1.05	0.0707	0.0198029	2.9e-50	T	C	14_94326592_95113636	0.0198029	2.85765	TRUE	Alpha-1-antitrypsin deficiency
APOE	FinnGen-UKB-EST (Meta-Analysis)	I9_CORATHER	Coronary atherosclerosis	993106	rs7412	19	45412079	-0.167	0.0111	0.0729903	6.21e-51	T	C	19_44982161_45922478	0.92701	1.18175	TRUE	Alzheimer disease, early-onset
ALDH16A1	FinnGen (R10)	M13_POLYARTHROPATHIES	Polyarthropathies	298252	rs150414818	19	49969006	0.579822	0.0384039	0.00945201	1.66917e-51	G	C	19_49107900_51402739	0.00945201	1.78572	FALSE
PTPN22	FinnGen (R10)	T1D_EARLY	Type1 diabetes, definitions combined, early onset	412181	rs2476601	1	114377568	-0.51757	0.0340802	0.851886	4.32116e-52	G	A	1_114127568_115084108	0.148114	1.67795	TRUE	Arthritis, juvenile
APOE	FinnGen (R10)	F5_DELIRIUM	Delirium, not induced by alcohol and other psychoactive substances	391931	rs429358	19	45411941	0.466608	0.0306534	0.176432	2.5229e-52	C	T	19_44488063_46224990	0.176432	1.59458	TRUE	Alzheimer disease, early-onset
GCKR	FinnGen-UKB-EST (Meta-Analysis)	RX_STATIN	Statin medication	799612	rs1260326	2	27730940	-0.0659	0.0043	0.633814	5.9e-53	C	T	2_26654865_28253174	0.366186	1.06812	TRUE	Chylomicronaemia syndrome
SERPINA1	FinnGen-UKB-EST (Meta-Analysis)	K11_CHOLELITH	Cholelithiasis	1017647	rs28929474	14	94844947	0.302	0.0196	0.0195923	1.08e-53	T	C	14_94283735_95486435	0.0195923	1.35256	TRUE	Alpha-1-antitrypsin deficiency
PRKCSH	FinnGen (R10)	Q17_OTHER_CONGEN_MALFO_DIGES_SYSTEM1	Other congenital malformations of the digestive system	412181	rs757957327	19	11559990	3.8679	0.249764	0.000604536	4.29932e-54	C	CGT	19_11309990_12563723	0.000604536	47.8418	TRUE	Abnormality of connective tissue
MYOC	FinnGen-UKB-EST (Meta-Analysis)	H7_GLAUCOMA_POAG	Primary open-angle glaucoma, strict	1004983	rs74315329	1	171605478	1.36	0.0875	0.00199076	1.27e-54	A	G	1_170512680_171855478	0.00199076	3.89619	TRUE	Glaucoma
APOE	FinnGen (R10)	F5_MENTORG	Other mental disorders due to brain damage and dysfunction and to physical disease	391945	rs429358	19	45411941	0.472538	0.0301848	0.176477	3.07893e-55	C	T	19_45137459_46224990	0.176477	1.60406	TRUE	Alzheimer disease, early-onset
MC1R	FinnGen-UKB-EST (Meta-Analysis)	C3_MELANOMA_SKIN_EXALLC	Malignant melanoma of skin (controls excluding all cancers)	918232	rs1805007	16	89986117	0.515	0.0327	0.0808386	9.66e-56	T	C	16_88680373_90236117	0.0808386	1.67364	TRUE	Basal cell carcinoma
TUBB3	FinnGen-UKB-EST (Meta-Analysis)	C3_MELANOMA_SKIN_EXALLC	Malignant melanoma of skin (controls excluding all cancers)	918232	rs1805007	16	89986117	0.515	0.0327	0.0808386	9.66e-56	T	C	16_88680373_90236117	0.0808386	1.67364	TRUE	Cerebellar dysplasia
SH2B3	FinnGen (R10)	E4_THYROID	Disorders of the thyroid gland	412181	rs3184504	12	111884608	-0.102593	0.00651344	0.59237	6.75927e-56	C	T	12_110369349_113416569	0.40763	1.10804	TRUE	Erythrocytosis
PNPLA3	FinnGen (R10)	NAFLD	Nonalcoholic fatty liver disease	412181	rs738409	22	44324727	0.474321	0.0300889	0.226988	5.50681e-56	G	C	22_44074727_44641686	0.226988	1.60692	FALSE
APOE	FinnGen-UKB-EST (Meta-Analysis)	I9_CHD	Major coronary heart disease event	975144	rs7412	19	45412079	-0.188	0.0118	0.0720139	2.59e-57	T	C	19_44982161_46454878	0.927986	1.20683	TRUE	Alzheimer disease, early-onset
OCA2	FinnGen (R10)	C3_OTHER_SKIN_EXALLC	Other malignant neoplasms of skin (=non-melanoma skin cancer) (controls excluding all cancers)	333270	rs74653330	15	28228553	0.40284	0.0251808	0.0442701	1.3213e-57	T	C	15_27731960_29577883	0.0442701	1.49607	TRUE	Albinism
PLCD1	FinnGen (R10)	L12_FOLLICULARCYST	Follicular cysts of skin and subcutaneous tissue	400115	rs75495843	3	38051211	0.74202	0.0463759	0.0246776	1.27556e-57	A	G	3_37801211_39244546	0.0246776	2.10017	TRUE	Alzheimer disease
MYOC	FinnGen-UKB-EST (Meta-Analysis)	H7_GLAUCOMA	Glaucoma	1016115	rs74315329	1	171605478	1.11	0.0691	0.00203353	3.18e-58	A	G	1_170512680_171855478	0.00203353	3.03436	TRUE	Glaucoma
PTPN22	FinnGen (R10)	RX_CROHN_2NDLINE	Second line medication for Crohns disease	412181	rs2476601	1	114377568	-0.208571	0.0128847	0.851886	6.17732e-59	G	A	1_114127568_114676001	0.148114	1.23192	TRUE	Arthritis, juvenile
ADH1B	FinnGen-UKB-EST (Meta-Analysis)	AUD_SWEDISH	Alcohol use disorder, Swedish definition	984857	rs1229984	4	100239319	0.63	0.0389	0.984896	5.17e-59	C	T	4_99317918_101786144	0.984896	1.87761	FALSE
LRBA	FinnGen-UKB-EST (Meta-Analysis)	K11_CHOLELITH	Cholelithiasis	1017647	rs2290846	4	151199080	0.106	0.00651	0.253874	1.49e-59	A	G	4_150949080_151538860	0.253874	1.11182	TRUE	Antibody deficiency, primary
SH2B3	UKB EUR (Phecode)	phecode_244-both_sexes	Hypothyroidism	417438	rs3184504	12	111884608	-0.1836	0.01126	0.517782	8.754e-60	C	T	12_111118314_113513569	0.482218	1.20154	TRUE	Erythrocytosis
SH2B3	UKB EUR (Phecode)	phecode_244.4-both_sexes	Hypothyroidism NOS	416596	rs3184504	12	111884608	-0.1882	0.01153	0.51782	6.59e-60	C	T	12_111118283_113433486	0.48218	1.20707	TRUE	Erythrocytosis
SH2B3	UKB EUR (ICD10)	icd10_E03-both_sexes	E03 Other hypothyroidism	420531	rs3184504	12	111884608	-0.1881	0.0115	0.51773	3.881e-60	C	T	12_111118283_113513569	0.48227	1.20695	TRUE	Erythrocytosis
PNPLA3	FinnGen (R10)	K11_LIVER	Diseases of liver	412181	rs738409	22	44324727	0.24637	0.0150466	0.226988	2.9451e-60	G	C	22_43636834_44641686	0.226988	1.27937	FALSE
RNF43	FinnGen (R10)	D3_ANAEMIA	Anaemias	124542	rs199598395	17	56436130	0.750383	0.0453565	0.0144587	1.76563e-61	T	C	17_55692972_58909863	0.0144587	2.11781	TRUE	Colorectal cancer
PTPN22	FinnGen (R10)	M13_POLYARTHROPATHIES	Polyarthropathies	298252	rs2476601	1	114377568	-0.187473	0.0111325	0.851083	1.23851e-63	G	A	1_114127568_115084108	0.148917	1.2062	TRUE	Arthritis, juvenile
F5	FinnGen (R10)	I9_DISVEINLYMPH	Diseases of veins, lymphatic vessels and lymph nodes, not elsewhere classified	412181	rs6025	1	169519049	0.376458	0.022282	0.0200868	4.88427e-64	T	C	1_168005073_170180214	0.0200868	1.45711	TRUE	Activated Protein C resistance
TTN	FinnGen (R10)	G6_MUSDYST	Muscular dystrophy	408651	rs751035844	2	179391929	4.72458	0.278004	0.000910106	8.99498e-65	T	G	2_178914926_180016255	0.000910106	112.683	TRUE	Arrhythmogenic right ventricular cardiomyopathy
F5	FinnGen-UKB-EST (Meta-Analysis)	I9_PULMEMB	Pulmonary embolism	1026242	rs6025	1	169519049	0.63	0.0371	0.0209988	7.85e-65	T	C	1_168250034_169909128	0.0209988	1.87761	TRUE	Activated Protein C resistance
FLG	FinnGen (R10)	L12_ATOPIC	Atopic dermatitis	382254	rs558269137	1	152285076	0.728451	0.0427735	0.0140871	4.88652e-65	C	CACTG	1_149486721_154670087	0.0140871	2.07187	TRUE	Atopic asthma
ALDH16A1	FinnGen (R10)	GOUT_NOS	Gout, unspecified	408558	rs150414818	19	49969006	1.21985	0.0708375	0.00904414	1.86724e-66	G	C	19_49107900_51402739	0.00904414	3.38668	FALSE
F5	UKB EUR (Phecode)	phecode_459-both_sexes	Other disorders of circulatory system	414227	rs6025	1	169519049	-0.6318	0.0366	0.977007	8.901e-67	C	T	1_168461028_169769049	0.0229929	1.88099	TRUE	Activated Protein C resistance
MC1R	UKB EUR (Phecode)	phecode_172-both_sexes	Skin cancer	420382	rs1805007	16	89986117	0.3295	0.01892	0.104454	6.329e-68	T	C	16_88815386_90236117	0.104454	1.39027	TRUE	Basal cell carcinoma
TUBB3	UKB EUR (Phecode)	phecode_172-both_sexes	Skin cancer	420382	rs1805007	16	89986117	0.3295	0.01892	0.104454	6.329e-68	T	C	16_88815386_90236117	0.104454	1.39027	TRUE	Cerebellar dysplasia
OCA2	FinnGen (R10)	C3_BASAL_CELL_CARCINOMA_EXALLC	Basal cell carcinoma (controls excluding all cancers)	334699	rs74653330	15	28228553	0.423378	0.0242236	0.0444381	2.11203e-68	T	C	15_27731960_29577883	0.0444381	1.52711	TRUE	Albinism
F5	UKB EUR (Phecode)	phecode_459.9-both_sexes	Circulatory disease NEC	414019	rs6025	1	169519049	-0.6454	0.03686	0.977003	1.185e-68	C	T	1_168461028_169769049	0.0229968	1.90675	TRUE	Activated Protein C resistance
APOB	FinnGen-UKB-EST (Meta-Analysis)	E4_HYPERCHOL	Pure hypercholesterolaemia	964377	rs1367117	2	21263900	0.101	0.00577	0.303639	9.69e-69	A	G	2_20644648_22001839	0.303639	1.10628	TRUE	Altered triglyceride levels
RGL3	FinnGen-UKB-EST (Meta-Analysis)	I9_HYPTENSESS	Hypertension, essential	1000807	rs167479	19	11526765	0.0693	0.00394	0.546485	2.68e-69	G	T	19_10914067_12242293	0.546485	1.07176	FALSE
OCA2	FinnGen (R10)	C3_BASAL_CELL_CARCINOMA_INCLAVO_EXALLC	Basal cell carcinoma, including avohilmo (controls excluding all cancers)	334890	rs74653330	15	28228553	0.424087	0.0239206	0.04445	2.50784e-70	T	C	15_27731960_29577883	0.04445	1.52819	TRUE	Albinism
F5	FinnGen (R10)	I9_THROMBOTH	Other embolism and thrombosis	361334	rs6025	1	169519049	1.02383	0.0576174	0.0194214	1.21787e-70	T	C	1_167393237_171597341	0.0194214	2.78384	TRUE	Activated Protein C resistance
CHRNA5	FinnGen (R10)	J10_COPD	COPD	358369	rs16969968	15	78882925	0.203335	0.0111774	0.330349	6.01589e-74	A	G	15_78350568_79688011	0.330349	1.22548	FALSE
HNF4A	FinnGen (R10)	K11_CHOLELITH	Cholelithiasis	401832	rs1800961	20	43042364	0.317622	0.0173166	0.0454273	3.82032e-75	T	C	20_42569289_45253211	0.0454273	1.37386	TRUE	Diabetes
PTPN22	FinnGen (R10)	AUTOIMMUNE_NONTHYROID_STRICT	Autoimmune diseases excluding thyroid diseases, strict definition	357295	rs2476601	1	114377568	-0.167339	0.00911401	0.856454	2.71519e-75	G	A	1_114127568_115857819	0.143546	1.18215	TRUE	Arthritis, juvenile
APOE	UKB EUR (ICD10)	icd10_F00-both_sexes	F00 Dementia in Alzheimer's disease	420531	rs429358	19	45411941	1.953	0.1056	0.156005	2.114e-76	C	T	19_45137596_45688554	0.156005	7.04981	TRUE	Alzheimer disease, early-onset
PRKCSH	FinnGen (R10)	Q17_CONGEN_MALFO_GALLB_BILE_DUCTS_LIVER	Congenital malformations of gallbladder, bile ducts and liver	411151	rs757957327	19	11559990	5.19004	0.278468	0.000606037	1.58599e-77	C	CGT	19_11309990_13392583	0.000606037	179.476	TRUE	Abnormality of connective tissue
PTPN22	FinnGen (R10)	AUTOIMMUNE_NONTHYROID	Autoimmune diseases excluding thyroid diseases	363691	rs2476601	1	114377568	-0.169216	0.00899094	0.856129	5.10623e-79	G	A	1_114127568_116328718	0.143871	1.18438	TRUE	Arthritis, juvenile
APOE	FinnGen (R10)	F5_VASCDEM	Vascular dementia	395741	rs429358	19	45411941	0.657798	0.0348657	0.176622	2.14684e-79	C	T	19_44488063_46332454	0.176622	1.93054	TRUE	Alzheimer disease, early-onset
FLG	FinnGen-UKB-EST (Meta-Analysis)	L12_ATOPIC	Atopic dermatitis	581249	rs558269137	1	152285076	0.633	0.0335	0.0151974	6.56e-80	C	CACTG	1_149342199_154001972	0.0151974	1.88325	TRUE	Atopic asthma
PTPN22	FinnGen (R10)	T1D	Type1 diabetes, definitions combined	339432	rs2476601	1	114377568	-0.529673	0.0279713	0.852489	5.72532e-80	G	A	1_114127568_115461947	0.147511	1.69838	TRUE	Arthritis, juvenile
ALDH16A1	FinnGen (R10)	GOUT_STRICT	Gout, strict definition	409982	rs150414818	19	49969006	1.35215	0.0711926	0.00923613	1.95704e-80	G	C	19_49107900_51402739	0.00923613	3.86573	FALSE
PTPN22	FinnGen (R10)	RHEUMA_SEROPOS_STRICT	Seropositive rheumatoid arthritis, strict definition	407657	rs2476601	1	114377568	-0.477317	0.0249827	0.852404	2.25424e-81	G	A	1_114127568_115925401	0.147596	1.61174	TRUE	Arthritis, juvenile
OCA2	FinnGen (R10)	C3_SKIN_EXALLC	Malignant neoplasm of skin (controls excluding all cancers)	336464	rs74653330	15	28228553	0.4495	0.0231018	0.0446107	2.52406e-84	T	C	15_27731960_29577883	0.0446107	1.56753	TRUE	Albinism
RNF43	FinnGen (R10)	D3_ANAEMIA_IRONDEF	Iron deficiency anaemia	408837	rs199598395	17	56436130	0.798407	0.040801	0.013477	2.87872e-85	T	C	17_55692972_57539661	0.013477	2.222	TRUE	Colorectal cancer
APOE	UKB EUR (Phecode)	phecode_272.11-both_sexes	Hypercholesterolemia	417248	rs7412	19	45412079	-0.2936	0.01487	0.0808487	1.025e-86	T	C	19_44360355_45922478	0.919151	1.34125	TRUE	Alzheimer disease, early-onset
F5	FinnGen (R10)	D3_HEREDOTHCLOFACTORS	Hereditary deficiency of other clotting factors	406004	rs6025	1	169519049	2.4656	0.124836	0.0195496	7.91043e-87	T	C	1_167356967_170180214	0.0195496	11.7705	TRUE	Activated Protein C resistance
RNF43	FinnGen (R10)	D3_ANAEMIA_IRONDEF_NAS	Other and unspecified iron deficiency	405020	rs199598395	17	56436130	0.899632	0.0451148	0.0134271	1.79597e-88	T	C	17_55692972_58909863	0.0134271	2.4587	TRUE	Colorectal cancer
APOE	FinnGen (R10)	E4_HYPERCHOL	Pure hypercholesterolaemia	382446	rs7412	19	45412079	-0.430935	0.0213038	0.0535258	5.54243e-91	T	C	19_44759036_46976220	0.946474	1.5387	TRUE	Alzheimer disease, early-onset
PTPN22	FinnGen (R10)	HYPOTHY_REIMB	Hypothyroidism, drug reimbursement	107865	rs2476601	1	114377568	-0.412113	0.0202687	0.849639	6.63896e-92	G	A	1_114127568_115828758	0.150361	1.51001	TRUE	Arthritis, juvenile
PTPN22	FinnGen (R10)	K11_REIMB_202	KELA_REIMBURSEMENT_202	412181	rs2476601	1	114377568	-0.257448	0.0125802	0.851886	4.45759e-93	G	A	1_114127568_115857819	0.148114	1.29362	TRUE	Arthritis, juvenile
PTPN22	FinnGen-UKB-EST (Meta-Analysis)	T1D	Type1 diabetes, definitions combined	912829	rs2476601	1	114377568	-0.472	0.023	0.874014	4.23e-93	G	A	1_114127568_115857819	0.125986	1.6032	TRUE	Arthritis, juvenile
SH2B3	FinnGen (R10)	E4_HYTHY_AI_STRICT	Hypothyroidism, strict autoimmune	344168	rs3184504	12	111884608	-0.155631	0.00758108	0.594683	1.18878e-93	C	T	12_109422951_113520725	0.405317	1.16839	TRUE	Erythrocytosis
PTPN22	UKB EUR (ICD10)	icd10_E03-both_sexes	E03 Other hypothyroidism	420531	rs2476601	1	114377568	-0.4091	0.01969	0.897823	7.216e-96	G	A	1_114127568_114669368	0.102177	1.50546	TRUE	Arthritis, juvenile
PTPN22	UKB EUR (Phecode)	phecode_244.4-both_sexes	Hypothyroidism NOS	416596	rs2476601	1	114377568	-0.4111	0.01975	0.897816	3.061e-96	G	A	1_114127568_114669368	0.102184	1.50848	TRUE	Arthritis, juvenile
PTPN22	UKB EUR (Phecode)	phecode_244-both_sexes	Hypothyroidism	417438	rs2476601	1	114377568	-0.4038	0.01927	0.89777	1.606e-97	G	A	1_114127568_114665368	0.10223	1.4975	TRUE	Arthritis, juvenile
PTPN22	FinnGen (R10)	M13_RHEUMA	Rheumatoid arthritis	276465	rs2476601	1	114377568	-0.355788	0.0165552	0.851561	1.89234e-102	G	A	1_114127568_115925401	0.148439	1.4273	TRUE	Arthritis, juvenile
HNF4A	FinnGen-UKB-EST (Meta-Analysis)	K11_CHOLELITH	Cholelithiasis	1017647	rs1800961	20	43042364	0.306	0.0141	0.0364199	1.35e-104	T	C	20_42569289_44196365	0.0364199	1.35798	TRUE	Diabetes
APOE	UKB EUR (ICD10)	icd10_G30-both_sexes	G30 Alzheimer's disease	420531	rs429358	19	45411941	1.787	0.08144	0.15596	9.653e-107	C	T	19_44879473_45766713	0.15596	5.97151	TRUE	Alzheimer disease, early-onset
SH2B3	FinnGen (R10)	AUTOIMMUNE	Autoimmune diseases	412181	rs3184504	12	111884608	-0.115433	0.00525917	0.59237	8.87156e-107	C	T	12_109422951_113503712	0.40763	1.12236	TRUE	Erythrocytosis
APOE	UKB EUR (Phecode)	phecode_290.11-both_sexes	Alzheimer's disease	411672	rs429358	19	45411941	1.833	0.08176	0.155379	2.713e-111	C	T	19_44879473_45766713	0.155379	6.25262	TRUE	Alzheimer disease, early-onset
APOE	FinnGen (R10)	KRA_PSY_ANYMENTAL	Any mental disorder	412181	rs429358	19	45411941	0.149258	0.00663248	0.181314	3.78443e-112	C	T	19_44006887_46658207	0.181314	1.16097	TRUE	Alzheimer disease, early-onset
PTPN22	FinnGen (R10)	RHEUMA_SEROPOS_OTH	Other/unspecified seropositiverheumatoid arthritis	412063	rs2476601	1	114377568	-0.418878	0.0185431	0.851896	5.49541e-113	G	A	1_114127568_116190559	0.148104	1.52025	TRUE	Arthritis, juvenile
PTPN22	FinnGen (R10)	RHEUMA_SEROPOS_WIDE	Seropositive rheumatoid arthritis, wide	412176	rs2476601	1	114377568	-0.417107	0.0184491	0.851887	3.57273e-113	G	A	1_114127568_116190559	0.148113	1.51756	TRUE	Arthritis, juvenile
OCA2	FinnGen (R10)	L12_ACTINKERA	Actinic keratosis	410699	rs74653330	15	28228553	0.641878	0.0280457	0.043921	6.28058e-116	T	C	15_27731960_29577883	0.043921	1.90005	TRUE	Albinism
APOE	FinnGen-UKB-EST (Meta-Analysis)	F5_VASCDEM	Vascular dementia	1004707	rs429358	19	45411941	0.7	0.0305	0.158027	3.3e-116	C	T	19_43794549_46332454	0.158027	2.01375	TRUE	Alzheimer disease, early-onset
APOE	UKB EUR (Phecode)	phecode_290-both_sexes	Delirium dementia and amnestic and other cognitive disorders	414333	rs429358	19	45411941	0.8536	0.03682	0.155821	6.922e-119	C	T	19_44899613_45688554	0.155821	2.34808	TRUE	Alzheimer disease, early-onset
PTPN22	FinnGen-UKB-EST (Meta-Analysis)	RHEUMA_SEROPOS_OTH	Other/unspecified seropositiverheumatoid arthritis	984647	rs2476601	1	114377568	-0.395	0.0166	0.870955	1.68e-125	G	A	1_114127568_115925401	0.129045	1.48438	TRUE	Arthritis, juvenile
F5	UKB EUR (ICD10)	icd10_I80-both_sexes	I80 Phlebitis and thrombophlebitis	420531	rs6025	1	169519049	-2.075	0.08572	0.976981	1.678e-129	C	T	1_168461028_170585828	0.0230191	7.96455	TRUE	Activated Protein C resistance
F5	UKB EUR (Phecode)	phecode_451-both_sexes	Phlebitis and thrombophlebitis	381003	rs6025	1	169519049	-2.064	0.08496	0.976821	2.033e-130	C	T	1_168461028_170316131	0.0231792	7.87742	TRUE	Activated Protein C resistance
F5	UKB EUR (Phecode)	phecode_451.2-both_sexes	Phlebitis and thrombophlebitis of lower extremities	380623	rs6025	1	169519049	-2.173	0.08915	0.976837	3.198e-131	C	T	1_168461028_170316131	0.0231628	8.7846	TRUE	Activated Protein C resistance
F5	FinnGen (R10)	I9_PHLETHROM	Phlebitis and thrombophlebitis (not including DVT)	364794	rs6025	1	169519049	1.04885	0.0428868	0.0197403	4.32514e-132	T	C	1_167309529_170180214	0.0197403	2.85437	TRUE	Activated Protein C resistance
ALDH16A1	FinnGen (R10)	M13_GOUT	Gout	272412	rs150414818	19	49969006	1.37527	0.0556218	0.00947853	5.71479e-135	G	C	19_48297448_51402739	0.00947853	3.95614	FALSE
APOE	FinnGen (R10)	AD_AM_EXMORE	Alzheimer’s disease (Atypical or mixed) (more control exclusions)	186172	rs429358	19	45411941	0.938289	0.0367588	0.178909	1.02565e-143	C	T	19_44341920_46385755	0.178909	2.55561	TRUE	Alzheimer disease, early-onset
APOE	UKB EUR (Phecode)	phecode_290.1-both_sexes	Dementias	412807	rs429358	19	45411941	1.343	0.05118	0.155722	9.092e-152	C	T	19_44830065_45766713	0.155722	3.83052	TRUE	Alzheimer disease, early-onset
PTPN22	FinnGen (R10)	E4_THYROID	Disorders of the thyroid gland	412181	rs2476601	1	114377568	-0.230541	0.00873005	0.851886	1.11429e-153	G	A	1_114127568_117134700	0.148114	1.25928	TRUE	Arthritis, juvenile
APOE	FinnGen (R10)	AD_EO_EXMORE	Alzheimer’s disease (Early onset) (more control exclusions)	185204	rs429358	19	45411941	1.06609	0.0401717	0.17899	3.50752e-155	C	T	19_43729439_47236186	0.17899	2.904	TRUE	Alzheimer disease, early-onset
HOXB13	FinnGen (R10)	C3_PROSTATE_EXALLC	Malignant neoplasm of prostate (controls excluding all cancers)	146465	rs138213197	17	46805705	1.5287	0.0567556	0.00838341	8.60994e-160	T	C	17_44847522_49767544	0.00838341	4.61218	TRUE	Biliary tract cancer
ARMS2	FinnGen (R10)	H7_RETINALDISOTH	Other retinal disorders	402260	rs10490924	10	124214448	0.28686	0.0104646	0.243462	1.94984e-165	T	G	10_123554553_124739870	0.243462	1.33224	FALSE
F5	FinnGen (R10)	I9_PHLETHROMBDVTLOW	DVT of lower extremities	363612	rs6025	1	169519049	1.22008	0.044135	0.0197909	3.27341e-168	T	C	1_167032696_172296010	0.0197909	3.38746	TRUE	Activated Protein C resistance
HFE	FinnGen (R10)	E4_IRON_MET	Disorders of iron metabolism	352590	rs1800562	6	26093141	2.18666	0.0767351	0.0373456	1.30617e-178	A	G	6_25592951_33797365	0.0373456	8.90542	TRUE	Altered iron status
HOXB13	FinnGen-UKB-EST (Meta-Analysis)	C3_PROSTATE_EXALLC	Malignant neoplasm of prostate (controls excluding all cancers)	391895	rs138213197	17	46805705	1.58	0.0548	0.00422132	1.62e-182	T	C	17_46461519_49767544	0.00422132	4.85496	TRUE	Biliary tract cancer
F5	UKB EUR (Phecode)	phecode_286-both_sexes	Coagulation defects	418235	rs6025	1	169519049	-5.704	0.1966	0.976992	5.062e-185	C	T	1_168161818_170992575	0.0230076	300.065	TRUE	Activated Protein C resistance
APOB	FinnGen-UKB-EST (Meta-Analysis)	RX_STATIN	Statin medication	799612	rs1367117	2	21263900	0.131	0.00452	0.293687	3.4e-185	A	G	2_19930947_21972723	0.293687	1.13997	TRUE	Altered triglyceride levels
HFE	UKB EUR (Phecode)	phecode_830-both_sexes	Dislocation	402856	rs1800562	6	26093141	1.192	0.04091	0.0781503	9e-187	A	G	6_25592951_26750563	0.0781503	3.29366	TRUE	Altered iron status
SERPINA1	FinnGen (R10)	E4_PLASMAPROT	Disorders of plasma-protein metabolism, not elsewhere classified	352415	rs28929474	14	94844947	2.92669	0.099188	0.0198896	2.37684e-191	T	C	14_93761176_95338943	0.0198896	18.6657	TRUE	Alpha-1-antitrypsin deficiency
F5	UKB EUR (Phecode)	phecode_286.6-both_sexes	Defibrination syndrome	418175	rs6025	1	169519049	-6.236	0.2094	0.976993	8.109e-195	C	T	1_168161818_170992575	0.0230075	510.811	TRUE	Activated Protein C resistance
F5	UKB EUR (ICD10)	icd10_D68-both_sexes	D68 Other coagulation defects	420531	rs6025	1	169519049	-6.456	0.215	0.976995	3.793e-198	C	T	1_168161818_170992575	0.0230049	636.51	TRUE	Activated Protein C resistance
PTPN22	FinnGen (R10)	E4_HYTHY_AI_STRICT	Hypothyroidism, strict autoimmune	344168	rs2476601	1	114377568	-0.307311	0.010117	0.854532	1.14815e-202	G	A	1_114127568_116561380	0.145468	1.35976	TRUE	Arthritis, juvenile
F5	UKB EUR (Phecode)	phecode_286.1-both_sexes	Congenital coagulation defects	417518	rs6025	1	169519049	-10.94	0.3597	0.977074	4.123e-203	C	T	1_168250034_170669500	0.0229263	56387.3	TRUE	Activated Protein C resistance
SH2B3	FinnGen-UKB-EST (Meta-Analysis)	E4_HYTHY_AI_STRICT	Hypothyroidism, strict autoimmune	932381	rs3184504	12	111884608	-0.17	0.00559	0.554267	4.59e-204	C	T	12_109824860_113523531	0.445733	1.1853	TRUE	Erythrocytosis
F5	FinnGen (R10)	I9_VTE	Venous thromboembolism	412181	rs6025	1	169519049	0.874866	0.0286628	0.0200868	1.30317e-204	T	C	1_166584678_172164874	0.0200868	2.39855	TRUE	Activated Protein C resistance
PTPN22	FinnGen (R10)	AUTOIMMUNE	Autoimmune diseases	412181	rs2476601	1	114377568	-0.228059	0.00711194	0.851886	1.26765e-225	G	A	1_114127568_117246767	0.148114	1.25616	TRUE	Arthritis, juvenile
ARMS2	FinnGen (R10)	DRY_AMD	Dry age-related macular degeneration (includes geographic atrophy)	279155	rs10490924	10	124214448	0.618038	0.0190276	0.243744	1.96789e-231	T	G	10_123328337_125118544	0.243744	1.85528	FALSE
APOE	FinnGen (R10)	F5_DEMNAS	Unspecified dementia	392968	rs429358	19	45411941	0.855205	0.026109	0.177117	2.55859e-235	C	T	19_43537315_46332454	0.177117	2.35186	TRUE	Alzheimer disease, early-onset
ARMS2	FinnGen (R10)	H7_MACULADEGEN	Degeneration of macula and posterior pole	393175	rs10490924	10	124214448	0.422778	0.0128399	0.243386	9.01571e-238	T	G	10_123554553_125774498	0.243386	1.5262	FALSE
F5	UKB EUR (Phecode)	phecode_286.12-both_sexes	Congenital deficiency of other clotting factors (including factor VII)	417320	rs6025	1	169519049	-17.22	0.5177	0.977075	1.896e-242	C	T	1_168159618_170669500	0.0229251	3.00989e+07	TRUE	Activated Protein C resistance
HFE	UKB EUR (Phecode)	phecode_275-both_sexes	Disorders of mineral metabolism	420531	rs1800562	6	26093141	2.1	0.05804	0.078121	1.686e-286	A	G	6_25607920_26750563	0.078121	8.16617	TRUE	Altered iron status
HFE	UKB EUR (ICD10)	icd10_E83-both_sexes	E83 Disorders of mineral metabolism	420531	rs1800562	6	26093141	2.11	0.0582	0.0781213	7.763e-288	A	G	6_25607920_26750563	0.0781213	8.24824	TRUE	Altered iron status
APOE	FinnGen-UKB-EST (Meta-Analysis)	E4_HYPERCHOL	Pure hypercholesterolaemia	964377	rs7412	19	45412079	-0.39	0.0107	0.0738388	4.53e-288	T	C	19_44586400_46975243	0.926161	1.47698	TRUE	Alzheimer disease, early-onset
PLCD1	UKB EUR (ICD10)	icd10_L72-both_sexes	L72 Follicular cysts of skin and subcutaneous tissue	420531	rs75495843	3	38051211	1.976	0.05342	0.030227	1.807e-299	A	G	3_36532757_39659619	0.030227	7.21383	TRUE	Alzheimer disease
PTPN22	FinnGen-UKB-EST (Meta-Analysis)	E4_HYTHY_AI_STRICT	Hypothyroidism, strict autoimmune	932381	rs6679677	1	114303808	0.324	0.00809	0.124847	0	A	C	1_113590826_116592447	0.124847	1.38265	TRUE	Arthritis, juvenile
APOE	FinnGen-UKB-EST (Meta-Analysis)	G6_AD_WIDE	Alzheimer’s disease, wide definition	1022848	rs142042446	19	45386467	0.664	0.015	0.161253	0	GTAA	G	19_40676587_48855490	0.161253	1.94255	TRUE	Alzheimer disease, early-onset
TOMM40	FinnGen-UKB-EST (Meta-Analysis)	G6_AD_WIDE	Alzheimer’s disease, wide definition	1022848	rs142042446	19	45386467	0.664	0.015	0.161253	0	GTAA	G	19_40676587_48855490	0.161253	1.94255	FALSE
F5	FinnGen-UKB-EST (Meta-Analysis)	I9_VTE	Venous thromboembolism	963477	rs1209731	1	169324793	-0.788	0.0204	0.978547	0	C	T	1_166803255_172296010	0.0214534	2.19899	TRUE	Activated Protein C resistance
APOE	FinnGen-UKB-EST (Meta-Analysis)	RX_STATIN	Statin medication	799612	rs41290120	19	45382675	-0.447	0.0113	0.038822	0	A	G	19_43415582_46871054	0.961178	1.56361	TRUE	Alzheimer disease, early-onset
APOE	FinnGen (R10)	AD_LO_EXMORE	Alzheimer’s disease (Late onset) (more control exclusions)	191061	rs59007384	19	45396665	0.927603	0.021035	0.223747	0	T	G	19_42970335_48035123	0.223747	2.52844	TRUE	Alzheimer disease, early-onset
F5	FinnGen (R10)	D3_COAGDEFNAS	Other and unspecified coagulation defects	407137	rs1209731	1	169324793	-2.29555	0.0593863	0.979828	0	C	T	1_166584678_170180214	0.020172	9.9299	TRUE	Activated Protein C resistance
F5	FinnGen (R10)	D3_COAGOTHER	Other coagulation defects	407916	rs1894692	1	169467654	-2.05179	0.0530208	0.98001	0	A	G	1_166584678_170180214	0.01999	7.78182	TRUE	Activated Protein C resistance
APOE	FinnGen (R10)	F5_ALZHDEMENT	Dementia in Alzheimer disease	394705	rs59007384	19	45396665	0.850448	0.0210595	0.218435	0	T	G	19_41892820_47985312	0.218435	2.3407	TRUE	Alzheimer disease, early-onset
APOE	FinnGen (R10)	F5_DEMENTIA_INCLAVO	Dementia, including avohilmo	412181	rs142042446	19	45386467	0.547304	0.0140614	0.172379	0	GTAA	G	19_40830367_48352905	0.172379	1.72859	TRUE	Alzheimer disease, early-onset
TOMM40	FinnGen (R10)	F5_DEMENTIA_INCLAVO	Dementia, including avohilmo	412181	rs142042446	19	45386467	0.547304	0.0140614	0.172379	0	GTAA	G	19_40830367_48352905	0.172379	1.72859	FALSE
APOE	FinnGen (R10)	F5_DEMENTIA	Dementia	407717	rs142042446	19	45386467	0.572983	0.0143504	0.172309	0	GTAA	G	19_40848033_48352905	0.172309	1.77355	TRUE	Alzheimer disease, early-onset
TOMM40	FinnGen (R10)	F5_DEMENTIA	Dementia	407717	rs142042446	19	45386467	0.572983	0.0143504	0.172309	0	GTAA	G	19_40848033_48352905	0.172309	1.77355	FALSE
APOE	FinnGen (R10)	G6_AD_WIDE	Alzheimer’s disease, wide definition	412181	19:45386040:ATT:A	19	45386040	0.584931	0.0151452	0.189168	0	A	ATT	19_40676587_48352905	0.189168	1.79487	TRUE	Alzheimer disease, early-onset
TOMM40	FinnGen (R10)	G6_AD_WIDE	Alzheimer’s disease, wide definition	412181	19:45386040:ATT:A	19	45386040	0.584931	0.0151452	0.189168	0	A	ATT	19_40676587_48352905	0.189168	1.79487	FALSE
APOE	FinnGen (R10)	G6_ALZHEIMER	Alzheimer disease	412181	rs6857	19	45392254	0.697211	0.0172237	0.195504	0	T	C	19_42735831_48855490	0.195504	2.00814	TRUE	Alzheimer disease, early-onset
ARMS2	FinnGen (R10)	H7_AMD	Age-related macular degeneration (whether dry or wet)	391060	rs61871744	10	124203787	0.66676	0.0161746	0.241775	0	C	T	10_123338330_125835525	0.241775	1.94792	FALSE
APOE	FinnGen (R10)	KRA_PSY_DEMENTIA_EXMORE	Any dementia (more control exclusions)	318088	rs6857	19	45392254	0.594142	0.0148694	0.195682	0	T	C	19_42604991_48855490	0.195682	1.81148	TRUE	Alzheimer disease, early-onset
APOE	FinnGen (R10)	NEURODEGOTH	Other degenerative diseases of the nervous system	244268	rs769449	19	45410002	0.61228	0.0155961	0.163706	0	A	G	19_43625922_48035123	0.163706	1.84463	TRUE	Alzheimer disease, early-onset
APOE	FinnGen (R10)	RX_STATIN	Statin medication	412181	rs7412	19	45412079	-0.601461	0.0125161	0.0532825	0	T	C	19_42225737_46871054	0.946717	1.82478	TRUE	Alzheimer disease, early-onset
ARMS2	FinnGen (R10)	WET_AMD	Wet age-related macular degeneration	279159	rs11200630	10	124209684	0.78915	0.0203723	0.243639	0	C	T	10_123338330_124932585	0.243639	2.20152	FALSE
PLCD1	UKB EUR (Phecode)	phecode_704-both_sexes	Diseases of hair and hair follicles	419092	rs75495843	3	38051211	2.788	0	0.030245	0	A	G	3_36532757_39659619	0.030245	16.2485	TRUE	Alzheimer disease
PLCD1	UKB EUR (Phecode)	phecode_706.2-both_sexes	Sebaceous cyst	419532	rs75495843	3	38051211	2.006	0	0.0302418	0	A	G	3_37801211_39659619	0.0302418	7.43352	TRUE	Alzheimer disease
PLCD1	UKB EUR (Phecode)	phecode_706-both_sexes	Diseases of sebaceous glands	419621	rs75495843	3	38051211	1.987	0	0.0302392	0	A	G	3_37801211_39659619	0.0302392	7.29362	TRUE	Alzheimer disease
HFE	UKB EUR (Phecode)	phecode_275.1-both_sexes	Disorders of iron metabolism	418267	rs115740542	6	26123502	7.676	0	0.0750746	0	C	T	6_25873502_26750563	0.0750746	2155.98	TRUE	Altered iron status

## Sheet: Table S4
Table S4. Genes with overrepresented disease categories of GWAS in which they are prioritized as causal
symbol	Category	Fisher P	False discovery rate adjusted P-value
CHRNA5	respiratory system disease	2.69415e-27	8.08244e-27
CHRNA3	respiratory system disease	1.87542e-25	7.50167e-25
IL33	respiratory system disease	5.61482e-22	3.36889e-21
TNRC18	immune system disease	2.43159e-18	2.67475e-17
IL1RL1	respiratory system disease	3.66838e-17	3.30155e-16
TSLP	respiratory system disease	1.04694e-16	7.3286e-16
EDNRA	cardiovascular disease	1.55306e-16	1.70837e-15
TGFA	musculoskeletal system disease	6.65111e-16	2.66044e-15
MC1R	integumentary system disease	3.21539e-15	3.85846e-14
SYNE1	disease of genitourinary system	6.76177e-15	8.11412e-14
FGF5	cardiovascular disease	1.31327e-14	1.70725e-13
IL23R	immune system disease	1.50438e-14	1.50438e-13
GREB1	disease of genitourinary system	3.2233e-14	1.93398e-13
ARL14EP	disease of genitourinary system	4.15889e-14	2.91122e-13
PITX2	cardiovascular disease	1.75367e-13	3.68271e-12
ZNF831	cardiovascular disease	4.45056e-13	8.01101e-12
TG	endocrine system disease	8.10997e-13	3.24399e-12
NOS3	cardiovascular disease	1.52772e-12	1.83326e-11
HHIP	respiratory system disease	1.70429e-12	1.02257e-11
MUC5B	respiratory system disease	5.46763e-12	5.46763e-11
TUBB3	integumentary system disease	6.29843e-12	1.07073e-10
SOCS1	respiratory system disease	1.91378e-11	1.72241e-10
TMCO1	disease of visual system	2.74187e-11	8.22561e-11
TCF21	cardiovascular disease	3.6111e-11	1.80555e-10
RGL3	cardiovascular disease	3.91379e-11	5.08792e-10
ZSCAN9	immune system disease	5.41805e-11	9.21068e-10
WNT4	disease of genitourinary system	8.01833e-11	7.2165e-10
PALMD	cardiovascular disease	8.03182e-11	6.42546e-10
TYK2	immune system disease	8.98759e-11	9.88634e-10
IL4R	respiratory system disease	1.54164e-10	9.24982e-10
PLPP3	cardiovascular disease	1.90073e-10	3.04117e-09
KLK3	disease of genitourinary system	2.31715e-10	2.31715e-10
CCDC170	disease of genitourinary system	2.50544e-10	2.25489e-09
NKX2-3	immune system disease	2.83412e-10	1.39196e-09
PSMA4	respiratory system disease	2.89963e-10	1.44982e-09
GAS7	disease of visual system	3.38238e-10	1.35295e-09
NKX2-3	digestive system disease	3.97703e-10	1.39196e-09
LPA	cardiovascular disease	4.54137e-10	5.90378e-09
LRRC32	respiratory system disease	4.67884e-10	4.67884e-09
PROCR	cardiovascular disease	6.29015e-10	1.88705e-09
TSPAN15	cardiovascular disease	6.29015e-10	1.88705e-09
IGFBP5	endocrine system disease	6.30535e-10	2.52214e-09
GOSR2	cardiovascular disease	7.77342e-10	3.10937e-09
RCC2	integumentary system disease	9.08344e-10	2.72503e-09
SLC45A2	integumentary system disease	9.08344e-10	2.72503e-09
GUCY1A1	cardiovascular disease	9.70216e-10	7.76173e-09
ZPBP2	respiratory system disease	1.12393e-09	1.12393e-08
MBIP	endocrine system disease	1.58526e-09	7.92631e-09
IL10	immune system disease	1.61555e-09	1.13088e-08
PHACTR1	cardiovascular disease	1.7202e-09	1.37616e-08
SLC25A13	musculoskeletal system disease	1.86886e-09	5.60657e-09
GPR35	immune system disease	1.87761e-09	1.12657e-08
CDKN1A	cardiovascular disease	1.92306e-09	2.11536e-08
TMEM129	musculoskeletal system disease	2.02032e-09	2.02032e-09
INSR	endocrine system disease	2.03186e-09	2.43824e-08
EMSY	immune system disease	2.05541e-09	2.26095e-08
SMG6	cardiovascular disease	2.14228e-09	3.21343e-08
COLGALT2	musculoskeletal system disease	2.18216e-09	1.52751e-08
OCA2	integumentary system disease	2.31328e-09	2.31328e-08
CFDP1	cardiovascular disease	2.37399e-09	1.42439e-08
HHIPL1	cardiovascular disease	2.37399e-09	1.18699e-08
TMEM170A	cardiovascular disease	2.37399e-09	1.42439e-08
LAMA5	digestive system disease	3.14777e-09	3.14777e-08
TSHR	endocrine system disease	4.26032e-09	2.98222e-08
ORMDL3	respiratory system disease	5.06577e-09	3.03946e-08
ANGPTL7	disease of visual system	5.35136e-09	5.35136e-09
UTP23	digestive system disease	5.61247e-09	3.36748e-08
FGA	cardiovascular disease	5.78493e-09	3.47096e-08
GAL3ST2	respiratory system disease	7.29447e-09	6.56502e-08
CYP1B1	integumentary system disease	8.04831e-09	3.21933e-08
IKZF3	respiratory system disease	8.4959e-09	1.01951e-07
ASIP	integumentary system disease	1.26148e-08	1.76607e-07
F11	cardiovascular disease	1.40303e-08	7.01513e-08
GSDMB	respiratory system disease	1.55903e-08	1.71494e-07
FOXA2	endocrine system disease	1.57353e-08	1.41618e-07
FOXE1	endocrine system disease	1.61739e-08	1.29391e-07
MYOC	disease of visual system	1.70863e-08	1.19604e-07
CASZ1	cardiovascular disease	1.79234e-08	2.50928e-07
SMAD7	digestive system disease	1.81277e-08	2.90044e-07
SYNPO2L	cardiovascular disease	1.89303e-08	5.6791e-08
DEF8	integumentary system disease	1.89735e-08	3.7947e-08
SYCP2L	endocrine system disease	1.93878e-08	1.93878e-08
C17orf67	musculoskeletal system disease	2.06085e-08	4.12169e-08
PLCE1	cardiovascular disease	2.36668e-08	1.65668e-07
FGD6	coronary atherosclerosis measurement	2.89461e-08	4.34191e-08
FGD6	temporal measurement	2.89461e-08	4.34191e-08
TTN	cardiovascular disease	2.91083e-08	2.03758e-07
GFPT1	musculoskeletal system disease	2.92799e-08	2.34239e-07
FGF7	endocrine system disease	3.13326e-08	2.50661e-07
CAND2	cardiovascular disease	3.26272e-08	9.78816e-08
UQCC2	immune system disease	3.58113e-08	6.80414e-07
BCAS4	integumentary system disease	3.78817e-08	7.57634e-08
CASP8	integumentary system disease	3.78817e-08	7.57634e-08
KRT5	integumentary system disease	3.78817e-08	7.57634e-08
RGS22	integumentary system disease	3.78817e-08	7.57634e-08
SIX6	disease of visual system	4.0302e-08	8.0604e-08
IL33	nasal disorder	5.07324e-08	1.52197e-07
CDKN2B	cardiovascular disease	5.25216e-08	1.05043e-06
AFAP1	disease of visual system	5.77618e-08	4.04333e-07
TRAF3IP2	immune system disease	5.83485e-08	4.0844e-07
ZKSCAN4	immune system disease	6.63854e-08	9.29395e-07
CARF	cardiovascular disease	7.20696e-08	3.60348e-07
NPR3	cardiovascular disease	7.20696e-08	7.92765e-07
MLN	immune system disease	7.2658e-08	1.30784e-06
TOX3	integumentary system disease	7.6934e-08	6.15472e-07
SOCS2	musculoskeletal system disease	7.80763e-08	7.80763e-08
GREM1	digestive system disease	9.169e-08	1.55873e-06
ARMS2	disease of visual system	1.0015e-07	4.00599e-07
CFH	disease of visual system	1.0015e-07	4.00599e-07
CHRNA4	respiratory system disease	1.0015e-07	7.01049e-07
LOXL1	disease of visual system	1.0015e-07	7.01049e-07
ARHGAP42	cardiovascular disease	1.11479e-07	1.33775e-06
RASGRP1	endocrine system disease	1.155e-07	5.775e-07
WIPF1	cardiovascular disease	1.25796e-07	3.77387e-07
HES1	endocrine system disease	1.44212e-07	2.88423e-07
IRF5	immune system disease	1.6782e-07	2.5173e-06
PBX3	respiratory system disease	1.67968e-07	1.84764e-06
EHBP1L1	coronary atherosclerosis measurement	1.68742e-07	4.21854e-07
EHBP1L1	temporal measurement	1.68742e-07	4.21854e-07
FN1	coronary atherosclerosis measurement	1.68742e-07	5.90596e-07
FN1	temporal measurement	1.68742e-07	5.90596e-07
CLCN6	cardiovascular disease	1.69086e-07	2.36721e-06
ZFHX3	cardiovascular disease	1.69086e-07	2.02904e-06
CTLA4	endocrine system disease	1.9478e-07	1.55076e-06
MCM8	menstrual cycle measurement	2.1003e-07	6.3009e-07
PTPN22	immune system disease	2.22565e-07	5.11899e-06
GDF5	musculoskeletal system disease	2.35704e-07	2.35704e-06
KDR	disease of genitourinary system	2.39413e-07	2.63354e-06
MAD2L1	cardiovascular disease	2.51686e-07	3.02023e-06
LIPA	coronary atherosclerosis measurement	2.67435e-07	1.06974e-06
LIPA	temporal measurement	2.67435e-07	1.06974e-06
SEC61A1	disease of genitourinary system	3.09752e-07	1.23901e-06
SCARB1	coronary atherosclerosis measurement	3.5084e-07	1.7542e-06
SCARB1	temporal measurement	3.5084e-07	1.7542e-06
HSF2	cardiovascular disease	3.54023e-07	7.08045e-07
NKX2-5	cardiovascular disease	3.54023e-07	7.08045e-07
GRK5	cardiovascular disease	3.59402e-07	2.51582e-06
THNSL2	integumentary system disease	3.75797e-07	7.51595e-07
CTLA4	immune system disease	3.8769e-07	1.55076e-06
CLEC16A	respiratory system disease	4.02787e-07	4.43066e-06
ACAP1	endocrine system disease	4.25785e-07	1.27735e-06
TWIST1	cardiovascular disease	4.4513e-07	5.34156e-06
ANGPTL4	coronary atherosclerosis measurement	4.49855e-07	2.4742e-06
ANGPTL4	temporal measurement	4.49855e-07	2.4742e-06
GGCX	coronary atherosclerosis measurement	4.49855e-07	1.12464e-06
GGCX	temporal measurement	4.49855e-07	1.12464e-06
ZC3HC1	coronary atherosclerosis measurement	4.49855e-07	1.34956e-06
ZC3HC1	temporal measurement	4.49855e-07	1.34956e-06
FAM3C	musculoskeletal system disease	4.5207e-07	1.80828e-06
SLC44A2	cardiovascular disease	4.52296e-07	2.26148e-06
ADCY7	immune system disease	4.70098e-07	1.41029e-06
GPR21	musculoskeletal system disease	4.84193e-07	4.84193e-07
MIA3	coronary atherosclerosis measurement	5.05621e-07	1.76967e-06
MIA3	temporal measurement	5.05621e-07	1.76967e-06
HUS1B	disease of visual system	5.35878e-07	2.14351e-06
TMEM119	disease of visual system	5.35878e-07	1.07176e-06
COL11A1	musculoskeletal system disease	5.50271e-07	7.7038e-06
FCGR2A	immune system disease	5.51248e-07	5.51248e-06
MICOS10	endocrine system disease	5.56872e-07	1.11374e-06
JCAD	coronary atherosclerosis measurement	5.65775e-07	3.96043e-06
JCAD	temporal measurement	5.65775e-07	3.96043e-06
BNIPL	integumentary system disease	5.67564e-07	5.67564e-07
NTN4	integumentary system disease	5.85799e-07	1.7574e-06
TGM3	integumentary system disease	5.85799e-07	2.3432e-06
USP8	musculoskeletal system disease	6.01383e-07	1.80415e-06
CFDP1	coronary atherosclerosis measurement	6.30477e-07	1.26095e-06
CFDP1	temporal measurement	6.30477e-07	1.26095e-06
HHIPL1	coronary atherosclerosis measurement	6.30477e-07	1.0508e-06
HHIPL1	temporal measurement	6.30477e-07	1.0508e-06
SMAD3	respiratory system disease	7.06014e-07	1.34143e-05
CDK5RAP2	disease of visual system	7.19776e-07	2.15933e-06
C1QTNF6	endocrine system disease	7.96329e-07	3.18531e-06
PDILT	urinary system disease	7.97067e-07	7.1736e-06
JPH2	cardiovascular disease	8.17039e-07	3.26816e-06
CCDC71L	cardiovascular disease	9.07168e-07	1.27004e-05
MAD2L1	coronary atherosclerosis measurement	9.3795e-07	3.7518e-06
MAD2L1	temporal measurement	9.3795e-07	3.7518e-06
TCF21	coronary atherosclerosis measurement	9.3795e-07	1.56325e-06
TCF21	temporal measurement	9.3795e-07	1.56325e-06
FZD5	disease of genitourinary system	1.00992e-06	2.01984e-06
HOXC6	cardiovascular disease	1.03433e-06	5.17163e-06
NME7	cardiovascular disease	1.03433e-06	6.20596e-06
TYR	integumentary system disease	1.06334e-06	5.3167e-06
TCF4	disease of visual system	1.10817e-06	3.32451e-06
MAF	endocrine system disease	1.12254e-06	1.2348e-05
NR3C1	coronary atherosclerosis measurement	1.1231e-06	6.73859e-06
NR3C1	temporal measurement	1.1231e-06	6.73859e-06
ASH1L	psychiatric disorder	1.14418e-06	1.14418e-06
FAAP24	psychiatric disorder	1.14418e-06	1.14418e-06
ABO	cardiovascular disease	1.21942e-06	3.04856e-05
CPVL	integumentary system disease	1.22391e-06	7.34344e-06
CDH13	coronary atherosclerosis measurement	1.22407e-06	7.95648e-06
CDH13	temporal measurement	1.22407e-06	7.95648e-06
FES	cardiovascular disease	1.31384e-06	1.97076e-05
EHBP1	coronary atherosclerosis measurement	1.33086e-06	8.65059e-06
EHBP1	temporal measurement	1.33086e-06	8.65059e-06
MRAS	coronary atherosclerosis measurement	1.33086e-06	5.98887e-06
MRAS	temporal measurement	1.33086e-06	5.98887e-06
IP6K3	immune system disease	1.3641e-06	3.00103e-05
PGBD1	immune system disease	1.42541e-06	2.56574e-05
ADAMTS7	coronary atherosclerosis measurement	1.44361e-06	1.08271e-05
ADAMTS7	temporal measurement	1.44361e-06	1.08271e-05
TWIST1	coronary atherosclerosis measurement	1.44361e-06	5.77444e-06
TWIST1	temporal measurement	1.44361e-06	5.77444e-06
CD247	respiratory system disease	1.45115e-06	7.25576e-06
FERMT2	disease of visual system	1.45115e-06	8.70691e-06
APOBEC3A	integumentary system disease	1.55522e-06	4.66566e-06
WWP2	coronary atherosclerosis measurement	1.56248e-06	9.37487e-06
WWP2	temporal measurement	1.56248e-06	9.37487e-06
FBN2	cardiovascular disease	1.57124e-06	1.41411e-05
PLEKHG1	cardiovascular disease	1.57124e-06	1.41411e-05
DBH	cardiovascular disease	1.57912e-06	3.15824e-06
ABCA1	disease of visual system	1.58513e-06	1.74364e-05
LPL	coronary atherosclerosis measurement	1.68762e-06	7.59428e-06
LPL	temporal measurement	1.68762e-06	7.59428e-06
GPR35	digestive system disease	1.82567e-06	5.47701e-06
TLR1	respiratory system disease	1.82921e-06	1.46337e-05
DGKG	disease of visual system	1.89456e-06	1.89456e-05
OASL	menstrual cycle measurement	1.90696e-06	1.90696e-06
OR4C6	hematologic disease	1.96944e-06	3.93887e-06
MFGE8	cardiovascular disease	2.18499e-06	8.73995e-06
NFU1	musculoskeletal system disease	2.21981e-06	8.87925e-06
BCL2L11	respiratory system disease	2.23853e-06	3.35779e-05
FAM13B	cardiovascular disease	2.3661e-06	1.18305e-05
PTPRJ	cardiovascular disease	2.48346e-06	7.45037e-06
EXO1	integumentary system disease	2.56762e-06	1.79733e-05
PHACTR1	coronary atherosclerosis measurement	2.57872e-06	6.87659e-06
PHACTR1	temporal measurement	2.57872e-06	6.87659e-06
HOXC5	cardiovascular disease	2.63988e-06	5.27976e-06
ZNF652	respiratory system disease	2.7012e-06	5.13227e-05
ARRDC1	respiratory system disease	2.73083e-06	1.09233e-05
CYP7B1	nervous system disease	2.87294e-06	2.87294e-06
TRIB2	endocrine system disease	2.9169e-06	1.45845e-05
SMARCC2	musculoskeletal system disease	2.99791e-06	2.99791e-06
HOXA13	cardiovascular disease	3.08495e-06	3.08495e-06
ZNF442	cardiovascular disease	3.08495e-06	3.08495e-06
METAP2	disease of genitourinary system	3.11264e-06	1.24506e-05
PCSK9	coronary atherosclerosis measurement	3.12123e-06	1.24849e-05
PCSK9	temporal measurement	3.12123e-06	1.24849e-05
NDFIP1	respiratory system disease	3.13614e-06	1.88168e-05
PSRC1	coronary atherosclerosis measurement	3.31743e-06	1.32697e-05
PSRC1	temporal measurement	3.31743e-06	1.32697e-05
ADGRE5	disease by subcellular system affected	3.35564e-06	5.03758e-06
ADGRE5	metabolic disease	3.35564e-06	5.03758e-06
NCK1	psychiatric disorder	3.429e-06	6.858e-06
STAT3	immune system disease	3.62162e-06	1.44865e-05
GABPB2	integumentary system disease	3.65974e-06	7.31947e-06
ADGRE5	genetic disorder	3.77819e-06	5.03758e-06
MIA3	cardiovascular disease	3.92444e-06	9.15703e-06
A2ML1	puerperal disorder	3.99228e-06	1.19769e-05
PNPLA3	endocrine system disease	4.12513e-06	5.36267e-05
MRPS30	integumentary system disease	4.25417e-06	4.25417e-05
RGS14	integumentary system disease	4.25417e-06	2.12708e-05
APOH	cardiovascular disease	4.31949e-06	2.15975e-05
MTX2	cardiovascular disease	4.31949e-06	1.29585e-05
LAMC1	digestive system disease	4.60748e-06	4.60748e-06
CD109	disease of genitourinary system	4.71897e-06	4.71897e-05
ZFHX4	integumentary system disease	4.76825e-06	1.9073e-05
CAPZB	endocrine system disease	4.78477e-06	1.43543e-05
VDAC1	endocrine system disease	4.78477e-06	1.43543e-05
CEBPA	respiratory system disease	4.96175e-06	1.9847e-05
ABCB4	urinary system disease	5.03144e-06	1.50943e-05
BIN1	nervous system disease	5.11909e-06	1.53573e-05
CDKN2A	cardiovascular disease	5.13317e-06	6.67312e-05
PPFIA4	cardiovascular disease	5.16649e-06	1.0333e-05
TUBA8	cardiovascular disease	5.16649e-06	1.54995e-05
UGGT1	cardiovascular disease	5.16649e-06	1.54995e-05
BAG3	cardiovascular disease	5.36992e-06	2.68496e-05
BSCL2	cardiovascular disease	5.36992e-06	1.61098e-05
PTK2	cardiovascular disease	5.36992e-06	3.75894e-05
NOS3	coronary atherosclerosis measurement	5.45738e-06	2.18295e-05
NOS3	temporal measurement	5.45738e-06	2.18295e-05
DRD3	menstrual cycle measurement	5.71383e-06	1.14277e-05
GPR183	respiratory system disease	5.79728e-06	1.73918e-05
SLC27A3	respiratory system disease	5.79728e-06	2.31891e-05
PLTP	cardiovascular disease	5.9045e-06	2.3618e-05
RPL3L	cardiovascular disease	5.9045e-06	2.95225e-05
LEMD2	immune system disease	5.90547e-06	0.000124015
ABCG8	coronary atherosclerosis measurement	6.03075e-06	4.52306e-05
ABCG8	temporal measurement	6.03075e-06	4.52306e-05
LMX1B	disease of visual system	6.09848e-06	6.70833e-05
UBASH3A	endocrine system disease	6.21562e-06	2.48625e-05
IL17REL	immune system disease	6.26094e-06	1.25219e-05
MYBPC1	integumentary system disease	6.28596e-06	6.28596e-06
ZNF658	integumentary system disease	6.28596e-06	6.28596e-06
CAMK2G	immune system disease	6.32692e-06	2.53077e-05
TRIB1	coronary atherosclerosis measurement	6.33164e-06	4.43215e-05
TRIB1	temporal measurement	6.33164e-06	4.43215e-05
CCND1	integumentary system disease	6.76064e-06	4.73245e-05
MYO1D	puerperal disorder	6.83548e-06	3.41774e-05
PGS1	puerperal disorder	6.83548e-06	3.41774e-05
RBM17	immune system disease	7.2186e-06	5.77488e-05
EDNRA	coronary atherosclerosis measurement	7.29276e-06	2.67401e-05
EDNRA	temporal measurement	7.29276e-06	2.67401e-05
PLPP3	coronary atherosclerosis measurement	7.29276e-06	3.88947e-05
PLPP3	temporal measurement	7.29276e-06	3.88947e-05
TLR10	respiratory system disease	7.66621e-06	6.89959e-05
CLDN14	urinary system disease	8.059e-06	8.059e-06
NPNT	respiratory system disease	8.22187e-06	4.93312e-05
IFIH1	immune system disease	8.31369e-06	9.97643e-05
ZNF831	coronary atherosclerosis measurement	8.34453e-06	5.00672e-05
ZNF831	temporal measurement	8.34453e-06	5.00672e-05
CEP68	cardiovascular disease	8.5503e-06	0.000119704
NF2	coronary atherosclerosis measurement	8.55313e-06	1.28297e-05
NF2	temporal measurement	8.55313e-06	1.28297e-05
EEFSEC	disease of genitourinary system	8.61031e-06	8.61031e-05
TPO	endocrine system disease	8.68771e-06	6.08139e-05
PNPLA3	digestive system disease	8.70988e-06	5.66142e-05
IL6ST	immune system disease	8.77425e-06	2.63228e-05
JAK2	immune system disease	8.81306e-06	8.81306e-05
IL10	digestive system disease	9.01884e-06	3.15659e-05
SMG6	coronary atherosclerosis measurement	9.49067e-06	4.74534e-05
SMG6	temporal measurement	9.49067e-06	4.74534e-05
ITIH1	musculoskeletal system disease	1.06637e-05	4.26547e-05
CHRNA9	endocrine system disease	1.06819e-05	3.20458e-05
ZFPM2	cardiovascular disease	1.07594e-05	8.6075e-05
GATA3	respiratory system disease	1.13962e-05	0.000182339
COL27A1	musculoskeletal system disease	1.15563e-05	6.93379e-05
EYA4	auditory system disease	1.1805e-05	0.000129855
POLR2C	coronary atherosclerosis measurement	1.19645e-05	1.79468e-05
POLR2C	temporal measurement	1.19645e-05	1.79468e-05
TMED4	coronary atherosclerosis measurement	1.19645e-05	1.79468e-05
TMED4	temporal measurement	1.19645e-05	1.79468e-05
TLE3	respiratory system disease	1.20543e-05	6.02717e-05
DBNDD1	integumentary system disease	1.20627e-05	4.82508e-05
NUDT3	immune system disease	1.31471e-05	0.000197207
PRDM6	cardiovascular disease	1.31583e-05	7.89498e-05
ZSCAN26	immune system disease	1.34301e-05	0.000120871
SEMA6C	integumentary system disease	1.34872e-05	4.04617e-05
ADAM19	respiratory system disease	1.3665e-05	5.46602e-05
SPATA32	respiratory system disease	1.3665e-05	4.09951e-05
GSDMB	immune system disease	1.37752e-05	7.57636e-05
KCND3	cardiovascular disease	1.38332e-05	5.53328e-05
CCND2	digestive system disease	1.38408e-05	0.000221453
WDR36	nasal disorder	1.39172e-05	9.74203e-05
ZNF652	coronary atherosclerosis measurement	1.40397e-05	8.89183e-05
ZNF652	temporal measurement	1.40397e-05	8.89183e-05
ADAMTS7	cardiovascular disease	1.40794e-05	7.03972e-05
CARD11	immune system disease	1.45497e-05	0.000130947
MST1	immune system disease	1.45497e-05	8.72983e-05
NKAPL	immune system disease	1.5418e-05	0.000215852
BAG2	coronary atherosclerosis measurement	1.59396e-05	2.39094e-05
BAG2	temporal measurement	1.59396e-05	2.39094e-05
FHL3	coronary atherosclerosis measurement	1.59396e-05	3.18792e-05
FHL3	temporal measurement	1.59396e-05	3.18792e-05
NANS	coronary atherosclerosis measurement	1.59396e-05	3.18792e-05
NANS	temporal measurement	1.59396e-05	3.18792e-05
PPP1R1C	coronary atherosclerosis measurement	1.59396e-05	3.18792e-05
PPP1R1C	temporal measurement	1.59396e-05	3.18792e-05
RHBDD3	coronary atherosclerosis measurement	1.59396e-05	3.9849e-05
RHBDD3	temporal measurement	1.59396e-05	3.9849e-05
GGCX	cardiovascular disease	1.61922e-05	2.6987e-05
ZC3HC1	cardiovascular disease	1.61922e-05	3.23844e-05
ARL14EP	menstrual cycle measurement	1.65913e-05	5.80695e-05
JUND	endocrine system disease	1.6812e-05	3.3624e-05
RBPMS	psychiatric disorder	1.70922e-05	8.54609e-05
TESPA1	respiratory system disease	1.71249e-05	0.000154124
GRM4	immune system disease	1.73257e-05	0.000259886
CYP27B1	musculoskeletal system disease	1.8532e-05	1.8532e-05
GPRC5B	musculoskeletal system disease	1.8532e-05	1.8532e-05
MAPK1IP1L	musculoskeletal system disease	1.8532e-05	1.8532e-05
RNF212	musculoskeletal system disease	1.8532e-05	1.8532e-05
TTLL7	musculoskeletal system disease	1.8532e-05	1.8532e-05
CLNK	endocrine system disease	1.89454e-05	9.47269e-05
GSDME	menstrual cycle measurement	1.89991e-05	5.69973e-05
SMAD3	coronary atherosclerosis measurement	1.91752e-05	0.000121443
SMAD3	temporal measurement	1.91752e-05	0.000121443
BTBD8	respiratory system disease	1.92684e-05	1.92684e-05
CYP2A6	respiratory system disease	1.92684e-05	1.92684e-05
DDB2	disease of visual system	1.92684e-05	1.92684e-05
HERC2	disease of visual system	1.92684e-05	1.92684e-05
IREB2	respiratory system disease	1.92684e-05	1.92684e-05
OTOS	respiratory system disease	1.92684e-05	1.92684e-05
PCDHGC3	respiratory system disease	1.92684e-05	1.92684e-05
RPS6KB2	respiratory system disease	1.92684e-05	1.92684e-05
FLNC	cardiovascular disease	1.93438e-05	3.86875e-05
GCOM1	cardiovascular disease	1.93438e-05	3.86875e-05
MYZAP	cardiovascular disease	1.93438e-05	3.86875e-05
TNFSF8	immune system disease	1.99585e-05	9.97926e-05
PDE8B	endocrine system disease	2.01218e-05	0.000261583
NEURL1	cardiovascular disease	2.02307e-05	0.000121384
FIGN	cardiovascular disease	2.03225e-05	0.000304837
IL13	immune system disease	2.04071e-05	0.000102036
PDGFB	immune system disease	2.04071e-05	0.00014285
TNIP1	immune system disease	2.04071e-05	0.000163257
EREG	systemic or rheumatic disease	2.0477e-05	0.000122862
MAP1S	coronary atherosclerosis measurement	2.0477e-05	4.09539e-05
MAP1S	temporal measurement	2.0477e-05	4.09539e-05
SPARCL1	coronary atherosclerosis measurement	2.0477e-05	6.14309e-05
SPARCL1	temporal measurement	2.0477e-05	6.14309e-05
MPHOSPH9	musculoskeletal system disease	2.07393e-05	0.000145175
HDAC7	respiratory system disease	2.12893e-05	0.000127736
IL1R1	respiratory system disease	2.12893e-05	0.000149025
LRIG2	immune system disease	2.19808e-05	0.00028575
MTFR2	disease of visual system	2.36425e-05	7.09276e-05
RFX8	respiratory system disease	2.36425e-05	7.09276e-05
TSPAN10	disease of visual system	2.36425e-05	7.09276e-05
SWAP70	cardiovascular disease	2.45038e-05	0.000220534
NUP37	disease of genitourinary system	2.55475e-05	5.1095e-05
AP3D1	coronary atherosclerosis measurement	2.55752e-05	3.83628e-05
AP3D1	temporal measurement	2.55752e-05	3.83628e-05
C1S	coronary atherosclerosis measurement	2.55752e-05	6.39379e-05
C1S	temporal measurement	2.55752e-05	6.39379e-05
CCDC174	coronary atherosclerosis measurement	2.55752e-05	6.39379e-05
CCDC174	temporal measurement	2.55752e-05	6.39379e-05
NAV1	coronary atherosclerosis measurement	2.55752e-05	3.83628e-05
NAV1	temporal measurement	2.55752e-05	3.83628e-05
F10	cardiovascular disease	2.57132e-05	2.57132e-05
HRCT1	cardiovascular disease	2.57132e-05	2.57132e-05
KAT2B	cardiovascular disease	2.57132e-05	2.57132e-05
REEP1	cardiovascular disease	2.57132e-05	2.57132e-05
RRP1B	cardiovascular disease	2.57132e-05	2.57132e-05
WDR12	cardiovascular disease	2.5925e-05	0.00025925
PDLIM5	disease of genitourinary system	2.59345e-05	7.78035e-05
APOB	genetic disorder	2.62896e-05	0.000116141
BRCA2	integumentary system disease	2.66363e-05	7.9909e-05
RHOU	integumentary system disease	2.66363e-05	0.000159818
ENPEP	cardiovascular disease	2.68154e-05	0.000107262
TRIM36	cardiovascular disease	2.68154e-05	0.000187708
UBASH3A	immune system disease	2.69758e-05	5.39516e-05
PTGER4	immune system disease	2.77189e-05	0.00024947
ACP2	disease of visual system	2.8348e-05	0.00014174
CADM2	disease of visual system	2.8348e-05	0.000113392
RPL31	respiratory system disease	2.8348e-05	0.000170088
CEBPB	digestive system disease	2.86603e-05	5.73205e-05
F5	cardiovascular disease	2.94144e-05	0.000411802
ECRG4	musculoskeletal system disease	2.95862e-05	0.000147931
STARD3NL	musculoskeletal system disease	2.95862e-05	0.000147931
UQCC1	musculoskeletal system disease	2.95862e-05	0.000147931
TNNT3	integumentary system disease	2.99229e-05	0.000179538
IL21	immune system disease	3.00803e-05	0.000210562
ABCA8	coronary atherosclerosis measurement	3.12329e-05	0.000124932
ABCA8	temporal measurement	3.12329e-05	0.000124932
BACH2	respiratory system disease	3.16104e-05	0.000347715
SOX18	cardiovascular disease	3.16442e-05	0.000126577
SH2D2A	endocrine system disease	3.16971e-05	0.000126789
CSK	cardiovascular disease	3.2107e-05	9.6321e-05
KCNN3	cardiovascular disease	3.2107e-05	0.000160535
OR5M9	cardiovascular disease	3.2107e-05	9.6321e-05
PLEK	cardiovascular disease	3.2107e-05	9.6321e-05
SCN5A	cardiovascular disease	3.2107e-05	0.000192642
PTPN22	endocrine system disease	3.28799e-05	0.000378119
MMEL1	immune system disease	3.32428e-05	0.000199457
CDH13	cardiovascular disease	3.35878e-05	0.000145547
TM6SF2	endocrine system disease	3.36034e-05	0.000336034
FAM76B	endocrine system disease	3.38612e-05	0.000372473
IL7R	respiratory system disease	3.4419e-05	0.000206514
CTSC	integumentary system disease	3.4825e-05	6.965e-05
APOB	disease by subcellular system affected	3.48422e-05	0.000116141
APOB	metabolic disease	3.48422e-05	0.000116141
MYO18B	cell proliferation disorder	3.49274e-05	0.00013971
GPR52	disease of visual system	3.56525e-05	0.000356525
DCLRE1B	coronary atherosclerosis measurement	3.74487e-05	0.00013107
DCLRE1B	temporal measurement	3.74487e-05	0.00013107
DHODH	coronary atherosclerosis measurement	3.74487e-05	7.48974e-05
DHODH	temporal measurement	3.74487e-05	7.48974e-05
HMBS	coronary atherosclerosis measurement	3.74487e-05	0.000112346
HMBS	temporal measurement	3.74487e-05	0.000112346
NOP58	coronary atherosclerosis measurement	3.74487e-05	7.48974e-05
NOP58	temporal measurement	3.74487e-05	7.48974e-05
FILIP1	musculoskeletal system disease	3.84886e-05	0.000192443
RRAGD	urinary system disease	3.85538e-05	7.71077e-05
WNT2B	cardiovascular disease	4.02695e-05	0.000322156
ZAP70	immune system disease	4.11602e-05	0.000246961
ZPR1	disease by subcellular system affected	4.18749e-05	0.000230312
ZPR1	metabolic disease	4.18749e-05	0.000230312
FGFR3	musculoskeletal system disease	4.19524e-05	0.000293667
OR2B2	immune system disease	4.30883e-05	0.0007325
IFNG	immune system disease	4.3458e-05	0.000347664
CNTN4	leukoplakia	4.35117e-05	0.000435117
IL18R1	respiratory system disease	4.39596e-05	0.000527516
NAA40	soft tissue disease	4.40508e-05	4.40508e-05
PPP2R2D	coronary atherosclerosis measurement	4.42213e-05	0.000154774
PPP2R2D	temporal measurement	4.42213e-05	0.000154774
SEMA5A	coronary atherosclerosis measurement	4.42213e-05	0.000132664
SEMA5A	temporal measurement	4.42213e-05	0.000132664
ALPL	urinary system disease	4.44037e-05	0.000177615
UGT1A6	urinary system disease	4.44037e-05	8.88074e-05
RPS10	immune system disease	4.50437e-05	0.000630612
A2ML1	obstetric disorder	4.6396e-05	6.95941e-05
ERI1	respiratory system disease	4.71539e-05	0.000424385
AAGAB	respiratory system disease	4.77187e-05	0.00038175
MRAS	cardiovascular disease	4.80265e-05	0.000144079
PTPN2	immune system disease	5.02614e-05	0.000753921
ICA1L	cardiovascular disease	5.08153e-05	0.000102468
VAMP8	cardiovascular disease	5.08153e-05	0.000203261
MRPS6	coronary atherosclerosis measurement	5.15492e-05	0.000128873
MRPS6	temporal measurement	5.15492e-05	0.000128873
PLTP	coronary atherosclerosis measurement	5.15492e-05	6.87322e-05
PLTP	temporal measurement	5.15492e-05	6.87322e-05
REST	coronary atherosclerosis measurement	5.15492e-05	0.000103098
REST	temporal measurement	5.15492e-05	0.000103098
PIK3R1	integumentary system disease	5.19533e-05	0.00031172
CD40	immune system disease	5.32994e-05	0.000266497
COL4A3	disease of visual system	5.34666e-05	0.0001604
FASLG	disease of visual system	5.34666e-05	0.000267333
BHLHA15	disease of genitourinary system	5.39758e-05	5.39758e-05
NKX3-1	disease of genitourinary system	5.39758e-05	5.39758e-05
PCSK9	genetic disorder	5.46351e-05	0.000145693
SPDEF	immune system disease	5.53402e-05	0.000830103
SLC22A5	respiratory system disease	5.59881e-05	0.000895809
SMIM29	immune system disease	5.64694e-05	0.00090351
RUNX1	respiratory system disease	5.70988e-05	0.000399691
PKN3	endocrine system disease	5.76889e-05	0.000115378
RPS6KA2	connective tissue disease	5.88304e-05	0.000176491
DDX52	breast disease	5.89744e-05	0.000648718
AKAP12	coronary atherosclerosis measurement	5.9431e-05	0.000178293
AKAP12	temporal measurement	5.9431e-05	0.000178293
CXCL12	coronary atherosclerosis measurement	5.9431e-05	0.000178293
CXCL12	temporal measurement	5.9431e-05	0.000178293
RNF43	coronary atherosclerosis measurement	5.9431e-05	0.000237724
RNF43	temporal measurement	5.9431e-05	0.000237724
TMEM59L	coronary atherosclerosis measurement	5.9431e-05	0.000178293
TMEM59L	temporal measurement	5.9431e-05	0.000178293
LMO7	disease of visual system	5.95417e-05	0.000238167
NR1H3	disease of visual system	5.95417e-05	0.000178625
UCKL1	respiratory system disease	5.95417e-05	0.000238167
IL23R	digestive system disease	6.05655e-05	0.000302827
PPARD	immune system disease	6.12397e-05	0.000367438
BMP1	cardiovascular disease	6.13099e-05	0.000275985
CTAGE1	cardiovascular disease	6.13099e-05	0.000394264
PSRC1	genetic disorder	6.13152e-05	0.000163507
JAK2	hematologic disease	6.22094e-05	0.000311047
LRP1	cardiovascular disease	6.40231e-05	0.000392977
IL6ST	musculoskeletal system disease	6.4579e-05	9.68685e-05
FOXC1	disease of visual system	6.50985e-05	0.000585886
GDAP1	disease of genitourinary system	6.51516e-05	0.000521213
GDF7	disease of genitourinary system	6.51516e-05	0.000260606
PECAM1	cardiovascular disease	6.68929e-05	0.000468251
SPATS2L	cardiovascular disease	6.68929e-05	0.000401358
TBX5	cardiovascular disease	6.68929e-05	0.000401358
ZNF827	cardiovascular disease	6.68929e-05	0.000401358
AIDA	coronary atherosclerosis measurement	6.78655e-05	0.000237529
AIDA	temporal measurement	6.78655e-05	0.000237529
KCNJ13	coronary atherosclerosis measurement	6.78655e-05	0.000237529
KCNJ13	temporal measurement	6.78655e-05	0.000237529
KLHL26	coronary atherosclerosis measurement	6.78655e-05	0.000237529
KLHL26	temporal measurement	6.78655e-05	0.000237529
LHX5	coronary atherosclerosis measurement	6.78655e-05	0.000305395
LHX5	temporal measurement	6.78655e-05	0.000305395
GPR88	cardiovascular disease	6.93318e-05	0.000207995
CNTNAP3B	integumentary system disease	6.9403e-05	6.9403e-05
HAL	integumentary system disease	6.9403e-05	6.9403e-05
PFKFB4	integumentary system disease	6.9403e-05	6.9403e-05
SPATA31A3	integumentary system disease	6.9403e-05	6.9403e-05
UTP4	integumentary system disease	6.9403e-05	6.9403e-05
ZSWIM4	integumentary system disease	6.9403e-05	6.9403e-05
KIF2A	nervous system disease	7.02931e-05	7.02931e-05
CYP7A1	urinary system disease	7.24622e-05	0.000217387
GPSM1	endocrine system disease	7.30508e-05	0.000657458
FOXO1	musculoskeletal system disease	7.3415e-05	0.00058732
CDKN2B	coronary atherosclerosis measurement	7.42788e-05	0.000495192
CDKN2B	temporal measurement	7.42788e-05	0.000495192
KCNMB2	psychiatric disorder	7.47436e-05	0.000672693
RPA3	hematological measurement	7.47436e-05	0.000672693
ANAPC1	auditory system disease	7.67746e-05	0.000307098
FAM20A	auditory system disease	7.67746e-05	0.000230324
ICA1L	coronary atherosclerosis measurement	7.68513e-05	0.000102468
ICA1L	temporal measurement	7.68513e-05	0.000102468
SLCO1C1	coronary atherosclerosis measurement	7.68513e-05	0.000307405
SLCO1C1	temporal measurement	7.68513e-05	0.000307405
CNKSR1	cell proliferation disorder	7.74227e-05	7.74227e-05
CRYBG2	cell proliferation disorder	7.74227e-05	7.74227e-05
ERV3-1	cell proliferation disorder	7.74227e-05	7.74227e-05
FAM110D	cell proliferation disorder	7.74227e-05	7.74227e-05
UBXN11	cell proliferation disorder	7.74227e-05	7.74227e-05
TNFSF15	immune system disease	7.74278e-05	0.000929134
KLHL3	cardiovascular disease	7.78231e-05	0.000389116
LRRC10B	cardiovascular disease	7.78231e-05	0.000389116
SCN10A	cardiovascular disease	7.78231e-05	0.000233469
TSEN15	musculoskeletal system disease	7.92794e-05	0.000237838
DNAH11	genetic disorder	7.94792e-05	0.000794792
PLOD2	musculoskeletal system disease	7.97236e-05	0.000398618
FAM227B	endocrine system disease	8.02591e-05	0.000401296
F7	hematologic disease	8.11231e-05	0.000324492
B3GNT2	immune system disease	8.26498e-05	0.000413249
ZNF98	radiation-induced disorder	8.34078e-05	0.000417039
SMARCE1	immune system disease	8.59615e-05	0.000773654
TP63	integumentary system disease	8.59698e-05	0.000601789
IL6R	coronary atherosclerosis measurement	8.63869e-05	0.000345547
IL6R	temporal measurement	8.63869e-05	0.000345547
LOXL4	coronary atherosclerosis measurement	8.63869e-05	0.000259161
LOXL4	temporal measurement	8.63869e-05	0.000259161
MTMR11	coronary atherosclerosis measurement	8.63869e-05	0.000259161
MTMR11	temporal measurement	8.63869e-05	0.000259161
NME7	coronary atherosclerosis measurement	8.63869e-05	0.000172774
NME7	temporal measurement	8.63869e-05	0.000172774
PALLD	coronary atherosclerosis measurement	8.63869e-05	0.000518321
PALLD	temporal measurement	8.63869e-05	0.000518321
SLC5A3	coronary atherosclerosis measurement	8.63869e-05	0.000151082
SLC5A3	temporal measurement	8.63869e-05	0.000151082
VGLL2	systemic or rheumatic disease	8.63869e-05	0.000777482
SH2B3	cardiovascular disease	8.85043e-05	0.000992511
RORC	immune system disease	8.90634e-05	0.000623444
ANKDD1A	cardiovascular disease	9.06493e-05	0.000453247
SLC5A3	cardiovascular disease	9.06493e-05	0.000151082
LDLR	cardiovascular disease	9.08593e-05	0.000729636
MFF	disease of visual system	9.11802e-05	0.00018236
SLC19A2	disease of visual system	9.11802e-05	0.00018236
SLC2A12	disease of visual system	9.11802e-05	0.00018236
MAP3K1	integumentary system disease	9.24668e-05	0.00101714
MINAR2	respiratory system disease	9.36484e-05	0.000468242
FLG	respiratory system disease	9.6121e-05	0.000384484
FER	coronary atherosclerosis measurement	9.6471e-05	0.000385884
FER	temporal measurement	9.6471e-05	0.000385884
MFGE8	coronary atherosclerosis measurement	9.6471e-05	0.000128628
MFGE8	temporal measurement	9.6471e-05	0.000128628
PRR5L	immune system disease	0.000104118	0.000416474
SYNGR1	immune system disease	0.000104118	0.000520592
RTKN2	integumentary system disease	0.000105588	0.00116146
ADGRG6	systemic or rheumatic disease	0.000107102	0.00117812
CETP	coronary atherosclerosis measurement	0.000107102	0.00048196
CETP	temporal measurement	0.000107102	0.00048196
CORO6	coronary atherosclerosis measurement	0.000107102	0.000535511
CORO6	temporal measurement	0.000107102	0.000535511
DAAM2	coronary atherosclerosis measurement	0.000107102	0.00048196
DAAM2	temporal measurement	0.000107102	0.00048196
GGT7	coronary atherosclerosis measurement	0.000107102	0.000321307
GGT7	temporal measurement	0.000107102	0.000321307
SF3A3	coronary atherosclerosis measurement	0.000107102	0.000428409
SF3A3	temporal measurement	0.000107102	0.000428409
TANC2	coronary atherosclerosis measurement	0.000107102	0.000535511
TANC2	temporal measurement	0.000107102	0.000535511
PCSK9	cardiovascular disease	0.000107574	0.000215148
PGS1	obstetric disorder	0.000109407	0.000273519
TM4SF4	digestive system disease	0.000109416	0.000437663
CLPTM1L	integumentary system disease	0.000109535	0.00109535
SH2B3	coronary atherosclerosis measurement	0.000110279	0.000992511
SH2B3	temporal measurement	0.000110279	0.000992511
RPS3A	urinary system disease	0.000110635	0.000663811
NADK	musculoskeletal system disease	0.000111535	0.000223071
PLCD1	integumentary system disease	0.00011257	0.00033771
NR3C1	cardiovascular disease	0.000112775	0.000451098
ANXA13	auditory system disease	0.000113017	0.000678101
ACTR10	musculoskeletal system disease	0.000114375	0.000114375
IDUA	musculoskeletal system disease	0.000114375	0.000114375
SASH1	endocrine system disease	0.000115655	0.000693931
VAV3	endocrine system disease	0.000115655	0.000693931
APOE	coronary atherosclerosis measurement	0.000116173	0.00133599
APOE	temporal measurement	0.000116173	0.00133599
ARHGEF26	coronary atherosclerosis measurement	0.000118279	0.000709676
ARHGEF26	temporal measurement	0.000118279	0.000709676
BMP1	coronary atherosclerosis measurement	0.000118279	0.000275985
BMP1	temporal measurement	0.000118279	0.000275985
CTAGE1	coronary atherosclerosis measurement	0.000118279	0.000394264
CTAGE1	temporal measurement	0.000118279	0.000394264
RNASET2	endocrine system disease	0.000118442	0.000473767
ZNF470	disease of ear	0.00011862	0.000355859
ABCG8	digestive system disease	0.000124075	0.000620376
DLD	immune system disease	0.000124433	0.000871033
IRF8	immune system disease	0.000124433	0.000995466
CCDC91	musculoskeletal system disease	0.000125013	0.00125013
DAAM1	disease of visual system	0.000126536	0.000632679
GLB1	respiratory system disease	0.000126536	0.000506143
RIPOR3	disease of visual system	0.000126536	0.000632679
RLBP1	disease of visual system	0.000126536	0.000253072
ITIH4	musculoskeletal system disease	0.000128158	0.000640788
GATB	coronary atherosclerosis measurement	0.000130001	0.000520003
GATB	temporal measurement	0.000130001	0.000520003
TP53INP1	coronary atherosclerosis measurement	0.000130001	0.000715005
TP53INP1	temporal measurement	0.000130001	0.000715005
ICE2	respiratory system disease	0.00013133	0.000919309
FBXO38	respiratory system disease	0.00013309	0.00119781
SLC22A4	respiratory system disease	0.000136343	0.00218148
CEP170	cardiovascular disease	0.000138645	0.00027729
FBN1	cardiovascular disease	0.000138645	0.00027729
GCSH	cardiovascular disease	0.000138645	0.00027729
GML	cardiovascular disease	0.000138645	0.00027729
SLC4A10	cardiovascular disease	0.000138645	0.00027729
TC2N	cardiovascular disease	0.000138645	0.00027729
MC4R	nutritional disorder	0.000139464	0.00181303
SHISA5	complication	0.000141306	0.000141306
MTAP	integumentary system disease	0.000141751	0.00113401
ZBTB10	integumentary system disease	0.000141751	0.000850508
ELL	coronary atherosclerosis measurement	0.000142265	0.000497929
ELL	temporal measurement	0.000142265	0.000497929
HTRA1	coronary atherosclerosis measurement	0.000142265	0.000497929
HTRA1	temporal measurement	0.000142265	0.000497929
SLC30A10	coronary atherosclerosis measurement	0.000142265	0.000711327
SLC30A10	temporal measurement	0.000142265	0.000711327
PHRF1	endocrine system disease	0.000143597	0.000287195
SIVA1	endocrine system disease	0.000143597	0.000287195
STARD10	endocrine system disease	0.000144672	0.00130205
MAD1L1	menstrual cycle measurement	0.000146739	0.00117392
OVOL1	urinary system disease	0.000147766	0.00132989
WASHC2C	urinary system disease	0.000148589	0.000445768
PNP	connective tissue disease	0.000148743	0.000148743
SLC30A8	endocrine system disease	0.000150238	0.00165262
DST	musculoskeletal system disease	0.000151102	0.00090661
TNFSF11	nasal disorder	0.000151194	0.00166313
COMMD3	urinary system disease	0.000152508	0.000152508
COMMD3-BMI1	urinary system disease	0.000152508	0.000152508
HAGHL	urinary system disease	0.000152508	0.000152508
BTN3A1	immune system disease	0.000153307	0.00260623
MCF2L	cardiovascular disease	0.000153655	0.00122924
ZNF512B	respiratory system disease	0.00015458	0.00139122
CARF	coronary atherosclerosis measurement	0.000155072	0.000258453
CARF	temporal measurement	0.000155072	0.000258453
HMGA1	immune system disease	0.00016029	0.00240436
CDHR3	disease of ear	0.000166704	0.00133363
RPRML	cardiovascular disease	0.000167078	0.000835388
CCDC30	disease of ear	0.000167934	0.000671738
LRP1	coronary atherosclerosis measurement	0.000168419	0.000392977
LRP1	temporal measurement	0.000168419	0.000392977
ADAM29	integumentary system disease	0.000168714	0.00101229
CHEK2	disease of genitourinary system	0.000169349	0.00186284
TGFB2	endocrine system disease	0.000173071	0.00103842
TICAM1	endocrine system disease	0.000173071	0.00103842
ATP8B4	integumentary system disease	0.000174226	0.000696903
ZNF365	immune system disease	0.00017737	0.0017737
NRP2	coronary atherosclerosis measurement	0.000182305	0.00154959
NRP2	temporal measurement	0.000182305	0.00154959
TAGAP	immune system disease	0.000182476	0.000912382
ITPK1	endocrine system disease	0.000182998	0.00109799
TMEM18	nutritional disorder	0.000184973	0.00369946
PTPRO	disease of genitourinary system	0.00018594	0.00167346
ATXN1	cardiovascular disease	0.000186433	0.000559299
CDC27	cardiovascular disease	0.000186433	0.000559299
FBXO32	cardiovascular disease	0.000186433	0.000372866
FUT11	cardiovascular disease	0.000186433	0.000559299
LGR4	cardiovascular disease	0.000186433	0.000745732
NCOA7	cardiovascular disease	0.000186433	0.000745732
SMARCA4	cardiovascular disease	0.000186433	0.000372866
ZSWIM8	cardiovascular disease	0.000186433	0.000745732
PCSK9	disease by subcellular system affected	0.00018695	0.000249266
PCSK9	metabolic disease	0.00018695	0.000249266
EPHA3	cardiovascular disease	0.000187922	0.00206714
PSCA	digestive system disease	0.000192103	0.000384206
ZPR1	genetic disorder	0.000196328	0.000719871
WDR12	coronary atherosclerosis measurement	0.000196728	0.00065576
WDR12	temporal measurement	0.000196728	0.00065576
IGF2BP2	endocrine system disease	0.00019767	0.00237204
MAP2K6	musculoskeletal system disease	0.000204746	0.00204746
CYP7A1	digestive system disease	0.000206585	0.000309877
STN1	disease of genitourinary system	0.00021081	0.00189729
PSRC1	disease by subcellular system affected	0.000212588	0.000340142
PSRC1	metabolic disease	0.000212588	0.000340142
BAHCC1	cardiovascular disease	0.000213836	0.000213836
COG5	cardiovascular disease	0.000213836	0.000213836
GTF2B	cardiovascular disease	0.000213836	0.000213836
KIF23	cardiovascular disease	0.000213836	0.000213836
MYH6	cardiovascular disease	0.000213836	0.000213836
NIM1K	cardiovascular disease	0.000213836	0.000213836
OTP	cardiovascular disease	0.000213836	0.000213836
SERPINA10	cardiovascular disease	0.000213836	0.000213836
ZNF444	cardiovascular disease	0.000213836	0.000213836
IL1RL1	nasal disorder	0.000220598	0.00099269
WLS	musculoskeletal system disease	0.000226663	0.000906653
P4HA2	coronary atherosclerosis measurement	0.000227183	0.00181747
P4HA2	temporal measurement	0.000227183	0.00181747
SYT10	coronary atherosclerosis measurement	0.000227183	0.00193106
SYT10	temporal measurement	0.000227183	0.00193106
TMEM170A	coronary atherosclerosis measurement	0.000227183	0.000454366
TMEM170A	temporal measurement	0.000227183	0.000454366
ABHD17C	cardiovascular disease	0.000228726	0.00137236
TM2D1	cardiovascular disease	0.000228726	0.000914905
FAM20A	disease of ear	0.000228838	0.000343257
LHX6	cell proliferation disorder	0.000230834	0.000461669
PRB4	cell proliferation disorder	0.000230834	0.000461669
LRBA	urinary system disease	0.000233185	0.00209866
NPC1L1	disease by subcellular system affected	0.000237899	0.000594747
NPC1L1	metabolic disease	0.000237899	0.000594747
RASSF6	disease by subcellular system affected	0.000237899	0.000475797
RASSF6	metabolic disease	0.000237899	0.000475797
ARMC2	respiratory system disease	0.000239059	0.00143435
C3	disease of visual system	0.000239059	0.000478117
LTBP2	disease of visual system	0.000239059	0.000956234
CEP120	respiratory system disease	0.00024303	0.00145818
FMNL2	disease of visual system	0.00024303	0.0024303
TNFSF18	respiratory system disease	0.00024303	0.00121515
LDLR	coronary atherosclerosis measurement	0.000243212	0.000729636
LDLR	temporal measurement	0.000243212	0.000729636
REL	immune system disease	0.00024371	0.00292452
ANK1	endocrine system disease	0.000246791	0.00222112
HIBADH	urinary system disease	0.00024713	0.000494259
ETS1	immune system disease	0.000247747	0.00495493
GGT7	cardiovascular disease	0.000249291	0.000498582
MET	cardiovascular disease	0.000249291	0.00174504
KIF21B	immune system disease	0.000252244	0.00126122
PARK7	immune system disease	0.000252244	0.00100898
TLR3	endocrine system disease	0.000258895	0.000776684
ANKRD17	respiratory system disease	0.000258922	0.000776767
DISP2	respiratory system disease	0.000258922	0.000517845
MED27	respiratory system disease	0.000258922	0.000776767
OXER1	respiratory system disease	0.000258922	0.000776767
PTPN3	disease of visual system	0.000258922	0.000517845
ZNF800	disease of visual system	0.000258922	0.000776767
GUCY1A1	coronary atherosclerosis measurement	0.000259773	0.000692729
GUCY1A1	temporal measurement	0.000259773	0.000692729
IFNK	nervous system disease	0.000260615	0.00104246
PREX1	cardiovascular disease	0.000262915	0.00368081
NR3C2	endocrine system disease	0.000266971	0.00240274
UNC5C	coronary atherosclerosis measurement	0.000276866	0.00207649
UNC5C	temporal measurement	0.000276866	0.00207649
SULT2A1	digestive system disease	0.000277282	0.00194097
CHST3	musculoskeletal system disease	0.00028524	0.0014262
IL11	musculoskeletal system disease	0.00028524	0.0014262
SOCS3	musculoskeletal system disease	0.00028524	0.0014262
CHSY3	respiratory system disease	0.000289323	0.00318256
CASP7	disease of visual system	0.000292736	0.000292736
DSP	respiratory system disease	0.000292736	0.000292736
FEZF2	respiratory system disease	0.000292736	0.000292736
GTF3C5	respiratory system disease	0.000292736	0.000292736
MAT1A	disease of visual system	0.000292736	0.000292736
PRSS23	disease of visual system	0.000292736	0.000292736
RTL10	disease of visual system	0.000292736	0.000292736
SCRN2	respiratory system disease	0.000292736	0.000292736
TFPI	disease of visual system	0.000292736	0.000292736
TTLL10	respiratory system disease	0.000292736	0.000292736
VCAM1	disease of visual system	0.000292736	0.000292736
VTA1	respiratory system disease	0.000292736	0.000292736
ZNF700	respiratory system disease	0.000292736	0.000292736
ZNF763	respiratory system disease	0.000292736	0.000292736
TENT5A	coronary atherosclerosis measurement	0.000294488	0.00191417
TENT5A	temporal measurement	0.000294488	0.00191417
NUDT7	auditory system disease	0.000294596	0.00176758
PACSIN1	immune system disease	0.000294663	0.00383062
GRAMD1B	hematologic disease	0.000300924	0.0012037
ANKRD36	endocrine system disease	0.00030164	0.000603279
FOXI3	endocrine system disease	0.00030164	0.000603279
SLC44A5	disease of ear	0.000302381	0.00151191
PDIA2	nutritional disorder	0.000304359	0.00213051
PHACTR2	nutritional disorder	0.000304359	0.00213051
TUFM	nutritional disorder	0.000304359	0.00152179
COL4A2	cardiovascular disease	0.00030591	0.00310753
YPEL1	disease by subcellular system affected	0.00030622	0.00030622
YPEL1	metabolic disease	0.00030622	0.00030622
POLRMT	reproductive behaviour measurement	0.000308737	0.000308737
ZC3H10	employment status	0.000308737	0.000308737
RNASET2	integumentary system disease	0.000310861	0.000621723
PCCB	coronary atherosclerosis measurement	0.000312638	0.00125055
PCCB	temporal measurement	0.000312638	0.00125055
PCDH15	coronary atherosclerosis measurement	0.000312638	0.00218847
PCDH15	temporal measurement	0.000312638	0.00218847
FLACC1	integumentary system disease	0.000321482	0.000642963
STAG3	integumentary system disease	0.000321482	0.000642963
ADRB1	cardiovascular disease	0.000323912	0.00226739
ATP2B1	cardiovascular disease	0.000323912	0.00161956
HERPUD2	cardiovascular disease	0.000323912	0.00194347
PRKAR2B	cardiovascular disease	0.000323912	0.00161956
TTC39B	urinary system disease	0.000325842	0.00195505
PIM3	immune system disease	0.00032634	0.000549174
TTC34	immune system disease	0.00032634	0.0016317
TESPA1	immune system disease	0.000329586	0.00148314
AKAP13	coronary atherosclerosis measurement	0.000331316	0.00231921
AKAP13	temporal measurement	0.000331316	0.00231921
IRF4	integumentary system disease	0.000340957	0.00681913
TCTA	nervous system disease	0.000345733	0.0010372
NUP35	nervous system disease	0.000347065	0.000347065
ZNF461	nervous system disease	0.000347065	0.000347065
CLCN6	coronary atherosclerosis measurement	0.00035052	0.00163576
CLCN6	temporal measurement	0.00035052	0.00163576
FOXL1	coronary atherosclerosis measurement	0.00035052	0.00210312
FOXL1	temporal measurement	0.00035052	0.00210312
PRKCE	coronary atherosclerosis measurement	0.00035052	0.0035052
PRKCE	temporal measurement	0.00035052	0.0035052
PRELID3B	nutritional disorder	0.000362121	0.00362121
PIM3	digestive system disease	0.000366116	0.000549174
ITGB8	respiratory system disease	0.000366844	0.00256791
IL6	coronary atherosclerosis measurement	0.000370248	0.00203636
IL6	temporal measurement	0.000370248	0.00203636
AGO1	immune system disease	0.000372206	0.000744412
CCL2	immune system disease	0.000372206	0.000744412
IRGM	immune system disease	0.000372206	0.000744412
RNF186	immune system disease	0.000372206	0.000744412
SLC25A15	immune system disease	0.000372206	0.00186103
TNFAIP3	immune system disease	0.000373881	0.00261717
ZSCAN23	immune system disease	0.000373881	0.0018694
OLIG3	immune system disease	0.000376383	0.0045166
SLC10A2	urinary system disease	0.000377883	0.00188942
RABGAP1	musculoskeletal system disease	0.000383816	0.00115145
ATP2A1	nutritional disorder	0.000384164	0.00230498
BDNF	nutritional disorder	0.000384164	0.00268915
GDF15	nutritional disorder	0.000384164	0.00307331
SPTBN1	auditory system disease	0.00038551	0.00269857
FURIN	cardiovascular disease	0.000386042	0.00347437
KCNJ5	cardiovascular disease	0.000386042	0.00386042
CSRNP2	auditory system disease	0.000389123	0.00116737
PRRX1	cardiovascular disease	0.000389366	0.00506175
JAG1	cardiovascular disease	0.000397734	0.00676148
TRIM38	respiratory system disease	0.000400055	0.00480066
CR1	nervous system disease	0.000406008	0.000812015
AP3S2	endocrine system disease	0.000410884	0.00287619
CLEC14A	endocrine system disease	0.000410884	0.00287619
ARHGAP42	coronary atherosclerosis measurement	0.000411273	0.00164509
ARHGAP42	temporal measurement	0.000411273	0.00164509
ZPR1	coronary atherosclerosis measurement	0.000411273	0.0009048
ZPR1	temporal measurement	0.000411273	0.0009048
PNPT1	disease of visual system	0.000414056	0.00165622
ZBTB10	respiratory system disease	0.000415362	0.00124609
AP3D1	cardiovascular disease	0.0004179	0.0004179
CRIP3	cardiovascular disease	0.0004179	0.0016716
FOXC2	cardiovascular disease	0.0004179	0.0012537
HOXC8	cardiovascular disease	0.0004179	0.0016716
NAV1	cardiovascular disease	0.0004179	0.0004179
SLC2A4	cardiovascular disease	0.0004179	0.0020895
SLC39A13	cardiovascular disease	0.0004179	0.0012537
STOML1	cardiovascular disease	0.0004179	0.0016716
ADAM30	digestive system disease	0.000420295	0.00168118
MST1	digestive system disease	0.000421672	0.00126502
RRBP1	endocrine system disease	0.000422308	0.00295616
ATP1B2	integumentary system disease	0.000429705	0.00472676
PTHLH	integumentary system disease	0.000432235	0.00259341
CLMN	genetic disorder	0.000432551	0.00173021
PRRC2B	genetic disorder	0.000432551	0.00259531
SENP2	soft tissue disease	0.000434289	0.00173716
SUPT4H1	disease by subcellular system affected	0.000435728	0.00152505
SUPT4H1	metabolic disease	0.000435728	0.00152505
TIMD4	disease by subcellular system affected	0.000435728	0.00130718
TIMD4	metabolic disease	0.000435728	0.00130718
ARHGAP1	cardiovascular disease	0.000436254	0.00130876
CRB2	cardiovascular disease	0.000436254	0.00130876
FCSK	cardiovascular disease	0.000436254	0.00130876
GET4	cardiovascular disease	0.000436254	0.00130876
SPON1	cardiovascular disease	0.000436254	0.000872508
VSTM4	cardiovascular disease	0.000436254	0.00130876
NOS2	immune system disease	0.000439238	0.00571009
OR4C12	hematologic disease	0.000440979	0.00220489
[truncated: 1,040 more rows]

## Sheet: Table S5
Table S5. Genes with overrepresented cell-type colocalizing QTL with GWAS in which they are prioritized as causal
[truncated: 2,536 more rows]

[truncated: 5 more sheets: Table S6, Table S7, Table S8, Table S9, Table S10]
